# Supplementary material for: Butane-1,4-diammonium bis­(pyridine-2-carboxyl­ate) monohydrate
Source: Acta Crystallogr Sect E Struct Rep Online. 2009 Aug 15;65(Pt 9):o2151. doi: 10.1107/S1600536809031493 (PMC2970077; doi:10.1107/S1600536809031493)
Supplement: Supplementary file 2 [file e-65-o2151-Isup2.hkl]

# 
# h,k,l, Fc-squared, Fo-squared, sigma(Fo-squared) and status flag 
# 
data_I
_shelx_title ' (C4H14N2)(C6H4NO2)2.H2O' 
_shelx_refln_list_code          4 
_shelx_F_calc_maximum      193.68 
_exptl_crystal_F_000       752.00 
_reflns_d_resolution_high  0.7497 
 
loop_ 
 _symmetry_equiv_pos_as_xyz 
 'x, y, z' 
 '-x, y, -z+1/2' 
 'x+1/2, y+1/2, z' 
 '-x+1/2, y+1/2, -z+1/2' 
 '-x, -y, -z' 
 'x, -y, z-1/2' 
 '-x+1/2, -y+1/2, -z' 
 'x+1/2, -y+1/2, z-1/2' 
 
_cell_length_a    20.6550 
_cell_length_b     7.6170 
_cell_length_c    12.9096 
_cell_angle_alpha  90.000 
_cell_angle_beta  113.789 
_cell_angle_gamma  90.000 
 
_shelx_F_squared_multiplier     1.000 
 
loop_ 
 _refln_index_h 
 _refln_index_k 
 _refln_index_l 
 _refln_F_squared_calc 
 _refln_F_squared_meas 
 _refln_F_squared_sigma 
 _refln_observed_status 
   2   0   0      120.80      141.24      5.96 o 
   4   0   0     6503.65     6028.98     52.32 o 
   6   0   0     1413.10     1329.26     31.36 o 
   8   0   0      888.30     1014.77     31.98 o 
  10   0   0      195.73      265.35     50.28 o 
  12   0   0       58.18       50.85     14.56 o 
  14   0   0       33.74       43.59     15.71 o 
  16   0   0     4338.71     4103.12    153.95 o 
  18   0   0      374.83      377.13     33.22 o 
  20   0   0        0.64       18.88     15.85 o 
  22   0   0       60.21       75.50     28.27 o 
  24   0   0       30.09       37.30     24.87 o 
   1   1   0     4374.10     4542.05     31.22 o 
   3   1   0     7114.36     7380.16     33.52 o 
   5   1   0     7031.74     6993.21     36.64 o 
   7   1   0     1147.15     1121.58     22.00 o 
   9   1   0      649.17      665.49     20.10 o 
  11   1   0      170.75      148.79     17.19 o 
  13   1   0       46.08       45.81     11.05 o 
  15   1   0     1929.40     1793.82     42.16 o 
  17   1   0       42.57       66.99     13.80 o 
  19   1   0       18.06       46.00     14.63 o 
  21   1   0       27.49       13.03     12.46 o 
  23   1   0       13.77       19.64     13.03 o 
  25   1   0        0.99       -7.24     21.53 o 
   0   2   0     2907.21     3113.24     43.18 o 
   2   2   0      918.84      850.99     16.23 o 
   4   2   0     1824.27     1781.30     24.18 o 
   6   2   0      762.96      839.24     14.38 o 
   8   2   0      229.14      292.41     11.35 o 
  10   2   0       51.18       41.42      8.58 o 
  12   2   0       10.50       14.07      8.80 o 
  14   2   0      199.62      197.56     18.00 o 
  16   2   0       81.62       81.80     16.92 o 
  18   2   0       51.13       59.16     16.14 o 
  20   2   0      107.48      131.22     21.78 o 
  22   2   0        8.05       -6.56     19.16 o 
  24   2   0        0.04       21.51     12.99 o 
   1   3   0      528.65      594.23     17.47 o 
   3   3   0      149.09      161.48     10.07 o 
   5   3   0       80.66       70.15     10.36 o 
   7   3   0       93.05       69.61      8.95 o 
   9   3   0       59.97       48.07      8.68 o 
  11   3   0      584.64      608.16     30.10 o 
  13   3   0       94.58       78.37     15.58 o 
  15   3   0      191.20      164.71     20.55 o 
  17   3   0      106.33       83.02     29.35 o 
  19   3   0       18.01       -6.08     19.89 o 
  21   3   0       61.86       58.19     27.23 o 
  23   3   0        0.39        4.11     28.92 o 
   0   4   0      517.61      568.92     24.70 o 
   2   4   0      591.42      668.66     23.32 o 
   4   4   0      170.99      146.70     11.22 o 
   6   4   0     2183.35     2092.88     44.31 o 
   8   4   0      420.84      430.24     23.97 o 
  10   4   0        8.50        8.65     10.28 o 
  12   4   0      181.61      187.38     20.27 o 
  14   4   0      108.64       98.77     17.45 o 
  16   4   0        1.22        8.18     15.27 o 
  18   4   0       19.94       13.21     12.51 o 
  20   4   0        4.20        0.22     14.61 o 
  22   4   0       73.76       45.50     66.87 o 
   1   5   0     1151.82     1268.39     48.68 o 
   3   5   0      573.22      584.47     20.86 o 
   5   5   0       22.05       30.02     12.37 o 
   7   5   0        3.02        4.95     10.54 o 
   9   5   0       31.00       32.61     13.39 o 
  11   5   0        4.09        1.24     13.89 o 
  13   5   0       27.14       25.05     17.51 o 
  15   5   0       62.42       32.56     23.54 o 
  17   5   0       37.56       22.59     19.31 o 
  19   5   0        6.25       -3.13     10.99 o 
  21   5   0       14.17        6.90     14.26 o 
   0   6   0      818.70      866.15     37.05 o 
   2   6   0       30.03       30.58      8.80 o 
   4   6   0       22.97       15.45      9.75 o 
   6   6   0      619.46      539.23     30.47 o 
   8   6   0      185.11      148.31     21.06 o 
  10   6   0      362.28      434.15     37.75 o 
  12   6   0       79.37       86.25     24.65 o 
  14   6   0       12.06       16.81     19.81 o 
  16   6   0       55.59       25.25     19.70 o 
  18   6   0       14.38       10.69     17.38 o 
  20   6   0        1.59      -11.31     16.44 o 
   1   7   0       96.20      123.57     15.97 o 
   3   7   0      139.44      182.37     20.16 o 
   5   7   0        0.11      -12.82     17.42 o 
   7   7   0        2.38       -2.13     12.28 o 
   9   7   0       26.32       35.36     14.81 o 
  11   7   0       60.53       70.26     22.89 o 
  13   7   0        3.12       -8.31     13.96 o 
  15   7   0       81.20       58.20     26.09 o 
  17   7   0        3.51      -17.46     36.31 o 
   0   8   0       25.04       44.88     36.55 o 
   2   8   0       22.38       37.72     17.40 o 
   4   8   0        1.11       27.69     17.33 o 
   6   8   0        2.60       -6.02     11.66 o 
   8   8   0       22.78       19.94     15.78 o 
  10   8   0        2.61       23.69     17.16 o 
  12   8   0        6.43       22.89     32.35 o 
  14   8   0        3.98       -4.33     19.11 o 
   1   9   0       22.32       -4.42     21.35 o 
   3   9   0        8.65        9.23     20.34 o 
   5   9   0        0.46        7.27     13.05 o 
   7   9   0        1.39       -6.49     14.44 o 
   9   9   0        1.48        5.39     16.10 o 
  11   9   0        6.61       17.12     18.36 o 
   0  10   0        6.25       -5.97     35.92 o 
   2  10   0        4.56       10.26     21.39 o 
   4  10   0       12.27       23.85     47.79 o 
 -25   1   1        4.73       -4.19     23.34 o 
 -23   1   1       25.23       27.94     14.28 o 
 -21   1   1        0.36       13.86     13.41 o 
 -19   1   1        7.91       11.08     10.53 o 
 -17   1   1        3.79       -2.92      9.29 o 
 -15   1   1      254.35      245.73     19.88 o 
 -13   1   1      305.35      281.54     18.36 o 
 -11   1   1     1681.87     1828.81     34.59 o 
  -9   1   1      237.14      241.64     13.42 o 
  -7   1   1     9184.20     9195.26     59.79 o 
  -5   1   1    12456.93    11908.15     50.65 o 
  -3   1   1       67.43       58.57      4.90 o 
  -1   1   1      245.42      219.98      6.33 o 
   1   1   1    10619.96     9969.30     52.69 o 
   3   1   1        4.17       -1.59      3.03 o 
   5   1   1      239.62      196.94      9.05 o 
   7   1   1     1237.29     1102.58     22.43 o 
   9   1   1     1892.85     1958.89     33.41 o 
  11   1   1     1672.42     1673.07     34.64 o 
  13   1   1       57.48       53.09     11.36 o 
  15   1   1      226.21      203.37     18.78 o 
  17   1   1       31.90       27.39     11.16 o 
  19   1   1        1.07       -7.69     10.89 o 
  21   1   1       19.51       55.32     16.37 o 
  23   1   1       13.96       22.87     17.26 o 
 -24   2   1        0.90        5.08     12.78 o 
 -22   2   1        0.34       37.53     17.55 o 
 -20   2   1        2.53       -4.93     12.34 o 
 -18   2   1       13.22       22.48     13.21 o 
 -16   2   1      704.45      715.93     34.83 o 
 -14   2   1       10.28       -5.88      8.68 o 
 -12   2   1        0.59       -5.81      7.39 o 
 -10   2   1     1290.88     1222.06     27.27 o 
  -8   2   1       30.66       23.58      4.34 o 
  -6   2   1      592.42      553.05     11.98 o 
  -4   2   1     1317.39     1335.70     27.22 o 
  -2   2   1     2767.69     2871.99     30.09 o 
   0   2   1    18024.22    17764.41     92.94 o 
   2   2   1    10098.88    10529.36     54.91 o 
   4   2   1      553.96      566.18     11.92 o 
   6   2   1     4155.95     4554.21     51.76 o 
   8   2   1     2668.34     2515.17     29.57 o 
  10   2   1     1080.82     1102.75     26.67 o 
  12   2   1        0.10        9.63      7.89 o 
  14   2   1      260.92      220.26     17.76 o 
  16   2   1      563.84      588.30     45.63 o 
  18   2   1       89.96       94.07     18.42 o 
  20   2   1       16.44       15.19     12.48 o 
  22   2   1      115.84      169.42     25.85 o 
  24   2   1       59.57       80.11     47.23 o 
 -23   3   1       14.79        8.15     12.45 o 
 -21   3   1        6.17       11.19     12.28 o 
 -19   3   1        0.32       30.58     17.74 o 
 -17   3   1      133.67      122.77     19.88 o 
 -15   3   1      241.32      255.45     24.64 o 
 -13   3   1      301.88      255.09     22.61 o 
 -11   3   1        2.57        1.87      5.84 o 
  -9   3   1     2138.28     2088.78     33.52 o 
  -7   3   1      562.95      594.26     27.07 o 
  -5   3   1       12.44       19.94      9.61 o 
  -3   3   1       77.85       80.95      8.28 o 
  -1   3   1      211.64      223.84     12.33 o 
   1   3   1     5432.38     5853.03     40.50 o 
   3   3   1       12.39       14.13      5.70 o 
   5   3   1     1447.87     1432.79     33.37 o 
   7   3   1     3952.64     4040.98     45.26 o 
   9   3   1      459.89      504.11     33.34 o 
  11   3   1       36.73       46.81     10.54 o 
  13   3   1       29.74       33.25     12.65 o 
  15   3   1       42.45       26.07     12.70 o 
  17   3   1        1.79      -14.01     14.01 o 
  19   3   1        6.41        3.36     11.90 o 
  21   3   1       13.57       46.67     19.78 o 
  23   3   1        5.40        2.47     19.84 o 
 -22   4   1        1.00       -6.64     13.51 o 
 -20   4   1       22.50       11.77     13.51 o 
 -18   4   1       33.15       27.59     14.14 o 
 -16   4   1      380.48      433.36     35.10 o 
 -14   4   1       22.21       12.27     11.24 o 
 -12   4   1       45.67       62.15     21.16 o 
 -10   4   1      428.77      424.18     23.15 o 
  -8   4   1      442.75      415.39     23.00 o 
  -6   4   1      123.67      138.08     19.80 o 
  -4   4   1       48.11       37.56      7.31 o 
  -2   4   1       54.95       73.31      9.98 o 
   0   4   1     1013.23     1040.14     21.01 o 
   2   4   1        0.03        1.76      4.52 o 
   4   4   1      146.40      166.18     16.49 o 
   6   4   1      822.92      854.20     31.34 o 
   8   4   1        4.06       -2.22     10.03 o 
  10   4   1        0.56        2.68      9.73 o 
  12   4   1        0.08       -1.40     10.81 o 
  14   4   1        1.84       -4.02     10.12 o 
  16   4   1        1.07        4.48     16.25 o 
  18   4   1       12.07       22.24     19.73 o 
  20   4   1       23.48       -3.29     25.04 o 
  22   4   1        2.45       13.02     17.82 o 
 -21   5   1       15.41        1.32     13.38 o 
 -19   5   1        0.85        5.03     17.14 o 
 -17   5   1      100.65       99.91     44.28 o 
 -15   5   1      114.58      108.66     27.34 o 
 -13   5   1        1.64       16.53     16.37 o 
 -11   5   1       74.94       63.67     20.91 o 
  -9   5   1      422.63      395.92     25.89 o 
  -7   5   1       45.29       41.77     13.10 o 
  -5   5   1        1.37        6.76      6.47 o 
  -3   5   1        8.01       17.95      7.99 o 
  -1   5   1     1797.36     1814.45     31.06 o 
   1   5   1      834.33      778.58     20.98 o 
   3   5   1      388.97      376.55     13.63 o 
   5   5   1       52.16       51.38     13.77 o 
   7   5   1       14.60       -1.11     10.28 o 
   9   5   1        0.49        7.54     11.75 o 
  11   5   1       16.02       20.70     16.18 o 
  13   5   1        0.08        6.52     15.78 o 
  15   5   1       23.81       13.12     18.75 o 
  17   5   1        1.00       13.64     20.31 o 
  19   5   1        2.54        0.64     19.75 o 
  21   5   1        0.11        3.28     15.31 o 
 -20   6   1        0.78       17.32     16.15 o 
 -18   6   1        4.12       -1.37     13.55 o 
 -16   6   1       16.37        3.30     31.12 o 
 -14   6   1       17.11       -4.00     16.84 o 
 -12   6   1        0.14        0.28     16.86 o 
 -10   6   1        2.66      -10.07     41.95 o 
  -8   6   1        7.38        4.43     14.48 o 
  -6   6   1      334.49      343.18     25.76 o 
  -4   6   1        9.19       -2.93     11.70 o 
  -2   6   1       75.17      106.67     12.03 o 
   0   6   1       28.94       29.57      8.87 o 
   2   6   1        1.15       -3.12      8.52 o 
   4   6   1      383.82      368.24     21.54 o 
   6   6   1       33.74       28.37     12.84 o 
   8   6   1       25.44       37.93     13.90 o 
  10   6   1       84.16       41.57     19.65 o 
  12   6   1       16.78        7.56     17.77 o 
  14   6   1       31.54       28.30     20.37 o 
  16   6   1       28.03       43.13     25.39 o 
  18   6   1       19.74       17.38     16.79 o 
 -17   7   1        3.67       18.05     15.52 o 
 -15   7   1        0.36      -17.79     23.71 o 
 -13   7   1       10.11       21.61     19.52 o 
 -11   7   1        0.71       -8.24     14.39 o 
  -9   7   1      100.86      150.48     22.77 o 
  -7   7   1       13.25       -5.34     16.97 o 
  -5   7   1      187.67      206.28     17.96 o 
  -3   7   1       82.02       69.05     14.07 o 
  -1   7   1        0.26       -9.45      9.45 o 
   1   7   1      124.47      100.91     18.37 o 
   3   7   1       21.88       15.33     14.98 o 
   5   7   1       99.39      114.44     20.55 o 
   7   7   1       56.23       55.28     17.44 o 
   9   7   1       79.12      111.11     26.53 o 
  11   7   1       88.33       94.49     26.99 o 
  13   7   1        5.83       39.14     21.02 o 
  15   7   1        0.01      -12.45     13.56 o 
  17   7   1        5.50       11.88     19.42 o 
 -16   8   1        0.01       -1.22     16.05 o 
 -14   8   1       11.74      -18.57     18.57 o 
 -12   8   1       51.53       31.49     16.69 o 
 -10   8   1      141.71      176.05     26.88 o 
  -8   8   1        0.41       -2.46     12.17 o 
  -6   8   1      120.04      118.47     19.24 o 
  -4   8   1        3.53       -1.89     18.10 o 
  -2   8   1        1.88       -8.56     20.70 o 
   0   8   1       10.10       12.51     17.05 o 
   2   8   1        4.63       19.28     19.66 o 
   4   8   1       16.78       30.88     14.48 o 
   6   8   1      145.97      152.11     24.21 o 
   8   8   1        4.56        4.24     29.22 o 
  10   8   1       93.58      104.04     27.95 o 
  12   8   1        0.70       12.69     16.26 o 
  14   8   1        0.01       11.62     30.64 o 
 -11   9   1        2.84       30.67     16.22 o 
  -9   9   1       16.41      -12.53     16.60 o 
  -7   9   1       26.98       17.57     16.88 o 
  -5   9   1       14.32       14.76     15.50 o 
  -3   9   1       11.87       18.69     21.56 o 
  -1   9   1        3.24        2.19     19.41 o 
   1   9   1       27.65       39.11     24.90 o 
   3   9   1       60.02       30.77     39.21 o 
   5   9   1       78.38      127.88     48.43 o 
   7   9   1       17.70       41.56     29.57 o 
   9   9   1       77.08       80.05     49.10 o 
  -4  10   1        4.05       28.96     24.49 o 
  -2  10   1        5.50      -16.49     16.49 o 
   0  10   1        3.87       47.95     46.58 o 
   2  10   1        9.28        1.94     19.36 o 
 -26   0   2       41.96       72.40     27.63 o 
 -24   0   2        0.51       -8.48     20.20 o 
 -22   0   2       54.36       60.81     21.31 o 
 -20   0   2       20.73       27.36     17.33 o 
 -18   0   2      606.00      604.21     41.05 o 
 -16   0   2       17.54       24.13     16.38 o 
 -14   0   2      147.68      189.03     20.40 o 
 -12   0   2      279.52      283.94     13.45 o 
 -10   0   2       36.95       33.17      6.35 o 
  -8   0   2      149.84      145.57     10.27 o 
  -6   0   2    12010.14    11351.46     71.09 o 
  -4   0   2     2054.02     1800.07     20.02 o 
  -2   0   2     1133.20     1169.08     16.90 o 
   0   0   2     4801.26     5120.65     68.96 o 
   2   0   2     3994.62     4453.44     45.15 o 
   4   0   2     4806.42     4666.19     54.79 o 
   6   0   2    13016.96    13505.52    107.08 o 
   8   0   2       12.89        5.80     10.57 o 
  10   0   2      168.35      212.16     34.84 o 
  12   0   2      417.23      348.59     26.97 o 
  14   0   2      647.65      589.25     37.26 o 
  16   0   2      283.63      305.18     30.18 o 
  18   0   2      160.74      169.32     43.67 o 
  20   0   2       89.56       94.97     23.85 o 
  22   0   2      122.96      197.82     42.68 o 
 -25   1   2        2.67       -6.74     25.73 o 
 -23   1   2       61.64       94.56     23.46 o 
 -21   1   2       21.45       25.81     14.44 o 
 -19   1   2      159.93      175.87     20.58 o 
 -17   1   2       43.55       45.97     12.78 o 
 -15   1   2        0.91       12.41      7.74 o 
 -13   1   2      116.74      104.52     13.09 o 
 -11   1   2      274.97      317.63     16.87 o 
  -9   1   2     6800.24     7015.57     50.98 o 
  -7   1   2      428.68      418.13     11.91 o 
  -5   1   2     1539.25     1471.08     19.93 o 
  -3   1   2    37513.78    35464.13    100.20 o 
  -1   1   2     7572.19     7154.93     42.21 o 
   1   1   2      524.05      438.79      8.25 o 
   3   1   2      960.45     1036.08     18.14 o 
   5   1   2     1129.29     1010.04     19.95 o 
   7   1   2     4667.74     5078.30     49.14 o 
   9   1   2      292.14      315.20     15.86 o 
  11   1   2       16.46       20.99      8.50 o 
  13   1   2     1508.25     1545.13     43.91 o 
  15   1   2     1857.78     1799.41     43.55 o 
  17   1   2       49.42       50.81     15.73 o 
  19   1   2        4.42        3.43     14.60 o 
  21   1   2       41.97       81.16     21.41 o 
  23   1   2       64.55       71.69     23.19 o 
 -24   2   2        2.30       -6.82     37.11 o 
 -22   2   2        2.61       -4.69     12.67 o 
 -20   2   2        1.99       -9.95      9.95 o 
 -18   2   2      486.57      437.37     30.45 o 
 -16   2   2     1326.19     1288.23     44.53 o 
 -14   2   2       42.18       47.11     11.05 o 
 -12   2   2     1960.82     1956.95     31.29 o 
 -10   2   2       22.54       11.49      5.96 o 
  -8   2   2       58.54       48.03      7.95 o 
  -6   2   2     1161.45     1167.00     19.34 o 
  -4   2   2      115.10       96.88      8.41 o 
  -2   2   2     6107.33     5777.92     40.32 o 
   0   2   2    37034.69    36876.89    186.98 o 
   2   2   2      335.77      339.99     13.46 o 
   4   2   2     6902.05     7308.61     42.58 o 
   6   2   2       39.23       58.25      6.52 o 
   8   2   2       97.22      111.03      9.30 o 
  10   2   2       35.11       40.57      9.03 o 
  12   2   2       50.76       59.79     11.19 o 
  14   2   2       17.49        2.22     13.27 o 
  16   2   2      320.07      344.96     26.58 o 
  18   2   2        0.07       -1.32     10.78 o 
  20   2   2        1.14        2.57     11.82 o 
  22   2   2       10.63       46.60     19.42 o 
 -25   3   2        1.72       -6.97     16.56 o 
 -23   3   2       11.90       -3.08     12.20 o 
 -21   3   2       59.60       51.85     17.62 o 
 -19   3   2       20.87        7.34     12.31 o 
 -17   3   2       75.26      108.67     19.51 o 
 -15   3   2     1073.80      980.84     39.12 o 
 -13   3   2       35.24       26.73     12.88 o 
 -11   3   2      320.26      268.57     12.27 o 
  -9   3   2     1037.91      920.35     17.97 o 
  -7   3   2      994.15     1014.87     26.02 o 
  -5   3   2     2203.51     2076.67     28.79 o 
  -3   3   2       28.67       24.79      5.95 o 
  -1   3   2      747.70      816.26     20.48 o 
   1   3   2     5030.81     5291.69     38.07 o 
   3   3   2      901.15      967.64     21.70 o 
   5   3   2        1.69        2.93      4.56 o 
   7   3   2       66.06       82.85      7.66 o 
   9   3   2     1551.28     1564.35     32.64 o 
  11   3   2      307.47      313.61     36.90 o 
  13   3   2        6.29        4.95     11.32 o 
  15   3   2       16.38       18.11     12.52 o 
  17   3   2       47.44       15.69     24.64 o 
  19   3   2       40.74       43.40     19.23 o 
  21   3   2        6.69       15.81     14.73 o 
 -24   4   2        0.35       -8.50     14.46 o 
 -22   4   2       17.42        7.00      9.91 o 
 -20   4   2       12.41        9.11     12.45 o 
 -18   4   2      108.84      110.92     16.92 o 
 -16   4   2      131.93      131.33     20.71 o 
 -14   4   2       10.27       11.33     11.91 o 
 -12   4   2       24.70       29.09     17.45 o 
 -10   4   2       29.06       30.22     10.74 o 
  -8   4   2      476.32      421.45     42.08 o 
  -6   4   2     5777.01     5854.53     54.93 o 
  -4   4   2     3004.76     2930.89     38.71 o 
  -2   4   2     1774.31     1967.12     31.97 o 
   0   4   2      521.47      515.46     14.17 o 
   2   4   2      100.47      110.67     10.48 o 
   4   4   2       65.12       77.44      9.40 o 
   6   4   2       22.48       34.48     11.72 o 
   8   4   2      487.55      529.15     28.24 o 
  10   4   2      348.14      352.11     19.55 o 
  12   4   2       47.18       66.62     21.56 o 
  14   4   2       33.54       40.31     20.18 o 
  16   4   2        7.52        3.56     15.93 o 
  18   4   2        7.37       14.04     16.39 o 
  20   4   2       12.62        0.04     14.09 o 
 -23   5   2        2.14       -2.06     16.49 o 
 -21   5   2       14.64       13.35     12.52 o 
 -19   5   2       50.14        6.24     18.23 o 
 -17   5   2       22.70       17.04     15.01 o 
 -15   5   2      199.60      242.75     35.34 o 
 -13   5   2       46.78       40.79     18.79 o 
 -11   5   2      107.52       90.29     23.48 o 
  -9   5   2      301.88      256.28     21.65 o 
  -7   5   2        7.60        9.98     13.48 o 
  -5   5   2      561.49      545.48     20.36 o 
  -3   5   2       87.64      120.57     12.38 o 
  -1   5   2      705.00      655.02     20.31 o 
   1   5   2      369.98      367.21     14.56 o 
   3   5   2        6.75        0.78      7.73 o 
   5   5   2       69.84       64.69     15.43 o 
   7   5   2      134.73      156.78     20.04 o 
   9   5   2      224.58      254.58     27.93 o 
  11   5   2      279.41      302.47     35.47 o 
  13   5   2        0.08       -1.41     14.85 o 
  15   5   2      214.20      262.60     39.35 o 
  17   5   2        1.08       -4.33     13.54 o 
  19   5   2        8.48       20.33     17.27 o 
 -20   6   2        2.79      -35.98     42.40 o 
 -18   6   2       27.67       23.39     17.86 o 
 -16   6   2       48.48       47.85     21.80 o 
 -14   6   2        6.28        9.30     14.72 o 
 -12   6   2       11.51        2.44     13.67 o 
 -10   6   2      142.48      204.29     26.50 o 
  -8   6   2      232.07      243.81     21.29 o 
  -6   6   2       48.33       47.21     15.18 o 
  -4   6   2        3.23        6.75     11.04 o 
  -2   6   2        1.09        3.28      7.24 o 
   0   6   2       20.72       19.20      8.22 o 
   2   6   2       59.39       42.93     16.91 o 
   4   6   2       83.52       57.34     15.66 o 
   6   6   2      506.65      429.80     47.06 o 
   8   6   2       14.49       11.62     12.50 o 
  10   6   2        1.48       -7.10     13.84 o 
  12   6   2        0.09        9.86     18.45 o 
  14   6   2       43.32       59.97     23.25 o 
  16   6   2       30.10       15.37     13.58 o 
  18   6   2        0.00       -1.66     15.76 o 
 -19   7   2        0.04      -13.12     13.12 o 
 -17   7   2        0.50       15.14     23.50 o 
 -15   7   2        1.50       13.33     15.38 o 
 -13   7   2        9.35        6.99     14.69 o 
 -11   7   2        1.32        6.36     13.20 o 
  -9   7   2       53.57       59.94     15.41 o 
  -7   7   2        6.16       24.91     11.97 o 
  -5   7   2        0.12       -9.05      9.05 o 
  -3   7   2       12.05       23.76     13.55 o 
  -1   7   2        1.50      -14.39     14.39 o 
   1   7   2       84.28       86.01     23.50 o 
   3   7   2       67.96      103.53     19.63 o 
   5   7   2        1.33       14.37     12.79 o 
   7   7   2       10.65       25.80     14.15 o 
   9   7   2       25.40       39.73     24.66 o 
  11   7   2        8.95       23.47     17.98 o 
  13   7   2        0.15       -1.22     16.51 o 
  15   7   2        7.01       -2.49     20.93 o 
 -16   8   2        4.02      -12.08     14.27 o 
 -14   8   2       12.13       16.66     15.42 o 
 -12   8   2      119.98      124.15     24.81 o 
 -10   8   2       52.27       71.90     19.80 o 
  -8   8   2        1.98      -13.19     13.19 o 
  -6   8   2        1.33       -1.86     14.16 o 
  -4   8   2        1.74       11.00     29.35 o 
  -2   8   2       12.73       32.28     19.23 o 
   0   8   2       38.09       17.81     20.13 o 
   2   8   2       31.01       12.70     17.18 o 
   4   8   2       59.69       40.62     19.20 o 
   6   8   2       73.87       84.88     20.58 o 
   8   8   2        0.90        1.41     17.49 o 
  10   8   2        0.42      -13.93     27.78 o 
  12   8   2        9.71        9.00     54.16 o 
 -11   9   2        0.44       23.43     28.83 o 
  -9   9   2        3.88       30.02     33.49 o 
  -7   9   2       28.58       17.82     29.48 o 
  -5   9   2       49.47       32.81     46.32 o 
  -3   9   2        2.19       20.91     22.65 o 
  -1   9   2        6.71        0.52     30.39 o 
   1   9   2        4.30       38.89     33.06 o 
   3   9   2       25.78       21.61     19.89 o 
   5   9   2       10.28        0.09     19.50 o 
   7   9   2        2.64       12.26     16.63 o 
   9   9   2       34.54       56.47     23.58 o 
  -4  10   2        8.33       31.26     25.45 o 
  -2  10   2        7.52        1.63     21.45 o 
   0  10   2        0.00      -20.14     20.14 o 
 -25   1   3        0.01        4.32     13.47 o 
 -23   1   3       30.83       46.03     15.84 o 
 -21   1   3       54.41       59.17     17.08 o 
 -19   1   3       27.22       35.78     12.69 o 
 -17   1   3        5.47       -0.38     10.16 o 
 -15   1   3      155.79      178.38     14.33 o 
 -13   1   3       84.21      113.50     10.67 o 
 -11   1   3       47.40       63.67      7.68 o 
  -9   1   3      137.43      157.42     10.12 o 
  -7   1   3     7692.45     7692.77     50.76 o 
  -5   1   3    11759.30    11485.58     51.73 o 
  -3   1   3      290.76      355.14     12.79 o 
  -1   1   3    24321.49    24074.14    210.61 o 
   1   1   3      125.60      153.74      8.06 o 
   3   1   3      144.12      148.58      8.53 o 
   5   1   3      218.43      228.46     11.87 o 
   7   1   3      148.58      146.82     11.60 o 
   9   1   3      185.23      170.37     13.68 o 
  11   1   3      129.00      140.77     14.87 o 
  13   1   3      384.22      409.89     22.32 o 
  15   1   3     1252.87     1246.39     37.45 o 
  17   1   3        8.01        1.43     11.10 o 
  19   1   3        2.42        2.86     10.53 o 
  21   1   3       19.70       14.59     13.79 o 
 -26   2   3        3.46       -4.43     12.21 o 
 -24   2   3        0.88        7.59     12.27 o 
 -22   2   3      160.35      179.61     33.86 o 
 -20   2   3       16.05       19.12     13.08 o 
 -18   2   3        1.58       -5.23     11.57 o 
 -16   2   3       59.84       78.68     10.92 o 
 -14   2   3        0.02        7.48      7.60 o 
 -12   2   3      431.55      449.86     18.91 o 
 -10   2   3       40.68       39.05      7.93 o 
  -8   2   3       87.61       87.03      8.75 o 
  -6   2   3     3797.32     4014.43     41.62 o 
  -4   2   3      328.23      351.94     17.14 o 
  -2   2   3     3545.28     3830.46     33.90 o 
   0   2   3     3238.36     3060.56     42.91 o 
   2   2   3       80.05       89.69      9.20 o 
   4   2   3     3968.99     4099.28     34.08 o 
   6   2   3      336.85      369.75     18.34 o 
   8   2   3       39.87       42.08      8.37 o 
  10   2   3       55.80       51.43     10.01 o 
  12   2   3       25.00       46.71     10.79 o 
  14   2   3        2.36        2.07     17.26 o 
  16   2   3      123.69      102.78     18.12 o 
  18   2   3        8.62       28.31     20.31 o 
  20   2   3       50.59       42.38     19.71 o 
  22   2   3        1.04       11.26     19.25 o 
 -25   3   3        6.34        4.25     13.66 o 
 -23   3   3        0.78       -2.42      8.81 o 
 -21   3   3       13.94       27.82     14.98 o 
 -19   3   3        3.75        3.26     15.39 o 
 -17   3   3      122.19      137.37     17.05 o 
 -15   3   3       25.69       21.28     10.99 o 
 -13   3   3       86.39       89.58     11.38 o 
 -11   3   3      157.90      168.85     10.70 o 
  -9   3   3       15.04       22.02      7.24 o 
  -7   3   3      426.79      442.92     16.70 o 
  -5   3   3      305.87      305.45     15.56 o 
  -3   3   3      249.36      218.64     11.13 o 
  -1   3   3       19.03       18.34      5.43 o 
   1   3   3        2.91       -1.20      5.94 o 
   3   3   3      711.08      710.22     20.71 o 
   5   3   3       44.43       78.68      9.80 o 
   7   3   3       41.62       43.75     10.20 o 
   9   3   3      180.08      194.02     12.81 o 
  11   3   3      183.69      195.19     19.50 o 
  13   3   3      152.77      209.45     21.01 o 
  15   3   3      104.17      102.98     60.66 o 
  17   3   3        0.04       -4.74     12.40 o 
  19   3   3        8.17       47.29     37.04 o 
  21   3   3       55.32      101.37     29.33 o 
 -24   4   3        0.36       19.48     12.79 o 
 -22   4   3        1.22       -3.96     10.63 o 
 -20   4   3        0.82        6.01     22.17 o 
 -18   4   3       45.68       56.50     14.34 o 
 -16   4   3      113.95      106.69     16.40 o 
 -14   4   3       59.16       44.45     15.03 o 
 -12   4   3       54.28       43.96     15.05 o 
 -10   4   3      651.34      617.43     30.80 o 
  -8   4   3       33.77       29.22      7.30 o 
  -6   4   3       48.33       61.47      9.03 o 
  -4   4   3        5.27       11.23      6.03 o 
  -2   4   3     2411.10     2450.58     31.87 o 
   0   4   3      713.60      662.80     17.12 o 
   2   4   3      624.22      658.64     23.09 o 
   4   4   3      194.93      184.68     13.93 o 
   6   4   3      726.83      655.71     30.61 o 
   8   4   3        7.33       14.09     12.22 o 
  10   4   3       57.15       50.57     14.63 o 
  12   4   3      112.82       93.96     23.33 o 
  14   4   3      244.50      289.72     35.81 o 
  16   4   3        6.42        0.81     15.19 o 
  18   4   3       55.40       22.74     15.43 o 
  20   4   3        7.38        4.57     14.15 o 
 -23   5   3        8.25       -3.22     15.50 o 
 -21   5   3       30.01        3.11     10.09 o 
 -19   5   3       47.48       22.90     20.32 o 
 -17   5   3       26.74       29.76     17.77 o 
 -15   5   3      116.43      130.34     22.12 o 
 -13   5   3        3.45       13.31     13.00 o 
 -11   5   3       30.08       31.94     15.01 o 
  -9   5   3     1204.07     1167.61     41.79 o 
  -7   5   3      246.39      231.39     22.35 o 
  -5   5   3      638.18      650.00     23.74 o 
  -3   5   3        8.06        8.38      7.88 o 
  -1   5   3      770.32      850.24     20.64 o 
   1   5   3        2.40       13.62      8.32 o 
   3   5   3      131.31      120.16     18.24 o 
   5   5   3      680.94      719.10     34.24 o 
   7   5   3     1391.31     1386.61     49.91 o 
   9   5   3        2.65        8.74     11.69 o 
  11   5   3        1.90       20.38     15.64 o 
  13   5   3        0.45       -7.83     14.02 o 
  15   5   3       14.63        5.78     16.21 o 
  17   5   3        8.14       31.69     16.39 o 
  19   5   3        1.64        6.22     29.72 o 
 -20   6   3        0.00        9.05     19.21 o 
 -18   6   3        0.72      -11.11     11.11 o 
 -16   6   3       65.23       75.83     20.13 o 
 -14   6   3        7.93       -4.77     13.61 o 
 -12   6   3      447.57      494.36     57.08 o 
 -10   6   3      348.10      347.19     24.16 o 
  -8   6   3      207.61      222.74     24.46 o 
  -6   6   3      106.26      110.75     18.30 o 
  -4   6   3      161.95      156.67     15.04 o 
  -2   6   3       12.09        9.72      8.98 o 
   0   6   3        9.02        9.88     11.44 o 
   2   6   3        3.46        1.96     11.04 o 
   4   6   3       87.44       77.10     16.95 o 
   6   6   3      228.26      235.81     24.72 o 
   8   6   3        0.70      -10.83     15.54 o 
  10   6   3      106.15      151.18     28.58 o 
  12   6   3        2.47       -7.17     28.62 o 
  14   6   3       13.89       -1.56     19.01 o 
  16   6   3        5.93        8.93     16.65 o 
 -19   7   3        0.05      -15.33     15.33 o 
 -17   7   3        1.15        9.69     16.51 o 
 -15   7   3        2.05       46.75     16.87 o 
 -13   7   3      231.06      249.00     30.98 o 
 -11   7   3        5.93       -7.72     12.62 o 
  -9   7   3      113.88      133.24     20.94 o 
  -7   7   3        1.19        1.89     11.72 o 
  -5   7   3       10.39        5.41     12.40 o 
  -3   7   3       19.16       22.93     18.68 o 
  -1   7   3        0.06        5.31     17.66 o 
   1   7   3        0.56       -9.83      9.83 o 
   3   7   3      384.06      394.61     30.01 o 
   5   7   3        0.42       14.83     13.32 o 
   7   7   3        8.69       20.15     14.02 o 
   9   7   3       99.52       72.43     23.80 o 
  11   7   3        0.98       -2.71     15.10 o 
  13   7   3       46.35       58.14     57.95 o 
  15   7   3       18.90        9.26     17.43 o 
 -16   8   3        0.13       13.06     15.76 o 
 -14   8   3        0.85       -8.53     15.21 o 
 -12   8   3      108.51      124.08     23.57 o 
 -10   8   3        1.42       34.30     21.25 o 
  -8   8   3       39.86       31.63     21.84 o 
  -6   8   3        9.03       18.78     14.96 o 
  -4   8   3        1.82       -5.42     16.95 o 
  -2   8   3       26.06        0.45     18.58 o 
   0   8   3       41.94       34.31     19.94 o 
   2   8   3       51.14       44.96     22.34 o 
   4   8   3       12.62       28.31     15.45 o 
   6   8   3       29.84       12.22     14.34 o 
   8   8   3       24.70       45.66     22.19 o 
  10   8   3        1.45        1.77     14.60 o 
  12   8   3        0.02       19.75     17.64 o 
 -11   9   3        2.08       -2.62     32.67 o 
  -9   9   3       20.50       92.00     39.02 o 
  -7   9   3       20.36        1.18     15.42 o 
  -5   9   3        7.82       -5.89     14.90 o 
  -3   9   3        0.01        3.81     23.11 o 
  -1   9   3        1.55        6.14     19.51 o 
   1   9   3       75.58       94.30     30.04 o 
   3   9   3       94.40      127.03     30.72 o 
   5   9   3        7.51       -6.91     19.90 o 
   7   9   3        5.21       29.58     20.51 o 
 -26   0   4        3.73        6.31     20.46 o 
 -24   0   4       36.92       20.25     19.90 o 
 -22   0   4       64.29       83.27     34.09 o 
 -20   0   4        4.01      -11.04     13.40 o 
 -18   0   4      362.05      308.91     34.18 o 
 -16   0   4       14.00       38.64     17.73 o 
 -14   0   4      282.01      331.05     34.54 o 
 -12   0   4    12118.30    13194.25    102.25 o 
 -10   0   4      475.02      496.37     38.55 o 
  -8   0   4     7567.83     7323.16     55.29 o 
  -6   0   4      179.85      251.72     26.56 o 
  -4   0   4       15.15       10.59      8.54 o 
  -2   0   4     3848.27     3414.95     81.58 o 
   0   0   4     1235.25     1192.89     50.30 o 
   2   0   4     2887.80     2742.49     45.80 o 
   4   0   4    23561.64    24680.57    150.05 o 
   6   0   4     1064.33     1094.41     36.14 o 
   8   0   4     1758.15     1781.75     50.19 o 
  10   0   4      956.81      926.12     40.94 o 
  12   0   4      229.38      228.89     25.62 o 
  14   0   4      261.10      263.57     27.47 o 
  16   0   4       35.59       45.02     16.61 o 
  18   0   4       76.95      160.72     39.47 o 
  20   0   4       37.54       23.19     24.01 o 
 -25   1   4        1.71       24.79     13.98 o 
 -23   1   4       24.72       21.98     13.81 o 
 -21   1   4       17.18       15.68     10.41 o 
 -19   1   4      247.24      263.41     19.88 o 
 -17   1   4      282.57      283.80     19.76 o 
 -15   1   4       72.10       96.70     10.71 o 
 -13   1   4       92.81       79.52      9.59 o 
 -11   1   4     1029.74     1025.93     23.65 o 
  -9   1   4      515.42      458.13     20.28 o 
  -7   1   4      351.13      334.09     12.56 o 
  -5   1   4      519.65      510.83     17.14 o 
  -3   1   4     8807.23     8635.25     55.22 o 
  -1   1   4      989.57      905.13     25.93 o 
   1   1   4      135.05      154.98     11.25 o 
   3   1   4     3976.13     4160.23     45.37 o 
   5   1   4       49.52       61.67      8.58 o 
   7   1   4      509.67      501.05     19.14 o 
   9   1   4      211.48      224.53     16.26 o 
  11   1   4       64.26       65.56     12.09 o 
  13   1   4      398.11      402.80     28.42 o 
  15   1   4        8.86       13.39     10.11 o 
  17   1   4       19.33       15.22     11.65 o 
  19   1   4       47.73       49.43     20.19 o 
  21   1   4       49.42       88.50     24.35 o 
 -26   2   4        5.47       23.16     15.55 o 
 -24   2   4        8.16        9.16     13.63 o 
 -22   2   4        9.60       26.83     14.95 o 
 -20   2   4       14.33       23.16     15.08 o 
 -18   2   4      325.45      301.15     21.18 o 
 -16   2   4        0.36       -3.09      9.30 o 
 -14   2   4        0.00       -7.75      7.75 o 
 -12   2   4        3.11        3.93      7.47 o 
 -10   2   4       70.01       78.25      9.67 o 
  -8   2   4        6.28        2.61      7.10 o 
  -6   2   4      463.42      460.34     15.24 o 
  -4   2   4      722.85      664.18     19.13 o 
  -2   2   4     1170.60     1075.70     18.78 o 
   0   2   4      356.50      367.41     19.38 o 
   2   2   4     1273.52     1261.44     27.48 o 
   4   2   4      142.10      156.21      9.27 o 
   6   2   4      805.60      778.25     19.44 o 
   8   2   4      190.54      187.44     14.47 o 
  10   2   4      193.19      178.88     15.65 o 
  12   2   4      325.75      325.02     19.66 o 
  14   2   4       20.15       13.35     10.96 o 
  16   2   4       26.49       26.09     20.57 o 
  18   2   4      112.01      134.35     28.23 o 
  20   2   4        0.99      -10.23     14.06 o 
 -25   3   4        9.85        0.90     13.04 o 
 -23   3   4       29.28       36.74     17.36 o 
 -21   3   4      123.81       97.29     20.82 o 
 -19   3   4      189.61      190.29     25.56 o 
 -17   3   4       37.51       21.61     10.63 o 
 -15   3   4       62.76       82.86     14.68 o 
 -13   3   4        0.11       -3.13      8.24 o 
 -11   3   4       59.85       70.58     11.67 o 
  -9   3   4       83.50       85.07     10.94 o 
  -7   3   4       86.04       69.40     11.98 o 
  -5   3   4      532.43      532.42     16.59 o 
  -3   3   4     9576.91     9920.81     65.45 o 
  -1   3   4     6673.85     6339.91     72.69 o 
   1   3   4       31.44       19.79      8.10 o 
   3   3   4      148.48      118.64     12.48 o 
   5   3   4       89.59       97.81      9.47 o 
   7   3   4       58.02       70.16      8.59 o 
   9   3   4      111.50      111.31     13.03 o 
  11   3   4       31.58       49.41     18.54 o 
  13   3   4      353.07      315.99     36.18 o 
  15   3   4     1010.35      953.22     93.27 o 
  17   3   4        4.00        3.76     17.89 o 
  19   3   4       36.77       56.49     21.62 o 
 -24   4   4        0.44       16.25     13.18 o 
 -22   4   4       45.24       13.62     13.52 o 
 -20   4   4        2.63        4.02     12.93 o 
 -18   4   4      393.32      432.18     26.37 o 
 -16   4   4      182.80      171.00     23.73 o 
 -14   4   4      218.41      257.78     26.45 o 
 -12   4   4       16.22       28.69     13.66 o 
 -10   4   4      180.57      141.07     12.98 o 
  -8   4   4       33.98       14.84      7.66 o 
  -6   4   4      308.03      340.64     15.70 o 
  -4   4   4      200.94      212.67     12.75 o 
  -2   4   4      669.48      632.42     19.02 o 
   0   4   4     6131.15     6254.89     68.02 o 
   2   4   4       15.07        9.62      8.93 o 
   4   4   4        2.27       -7.40      7.40 o 
   6   4   4        2.92       16.53     12.85 o 
   8   4   4      291.63      245.14     26.92 o 
  10   4   4       45.66       36.21     14.23 o 
  12   4   4      236.21      251.72     35.47 o 
  14   4   4        0.28       24.87     18.02 o 
  16   4   4       97.93      104.43     27.85 o 
  18   4   4        9.58       16.49     18.91 o 
 -23   5   4        0.00       -9.34     13.92 o 
 -21   5   4        0.22      -15.05     15.05 o 
 -19   5   4        2.85       29.27     19.51 o 
 -17   5   4      100.78      119.13     21.49 o 
 -15   5   4      190.21      213.03     26.34 o 
 -13   5   4      184.16      166.22     23.29 o 
 -11   5   4      191.15      204.11     24.00 o 
  -9   5   4      217.59      233.88     23.17 o 
  -7   5   4      186.94      193.45     18.21 o 
  -5   5   4        0.75       -0.05      7.25 o 
  -3   5   4      168.98      162.09     12.94 o 
  -1   5   4       14.54       26.81     10.46 o 
   1   5   4      536.35      501.44     25.02 o 
   3   5   4      330.69      352.75     25.44 o 
   5   5   4       75.47       91.57     18.01 o 
   7   5   4      139.77      140.18     20.87 o 
   9   5   4       66.28       51.60     16.57 o 
  11   5   4        1.43       27.21     17.04 o 
  13   5   4        0.02      -14.28     14.28 o 
  15   5   4        8.62       -6.97     13.26 o 
  17   5   4        4.68       14.87     19.71 o 
 -22   6   4        1.88       -1.83     17.78 o 
 -20   6   4       25.27       70.92     27.95 o 
 -18   6   4       77.86       70.11     20.16 o 
 -16   6   4        1.31        6.90     14.50 o 
 -14   6   4       45.23       23.68     16.64 o 
 -12   6   4      426.97      447.52     37.13 o 
 -10   6   4       15.34        5.53     12.32 o 
  -8   6   4       24.56       31.06     13.54 o 
  -6   6   4       60.81       66.12     14.10 o 
  -4   6   4      562.93      546.82     30.31 o 
  -2   6   4     1247.36     1293.48     38.81 o 
   0   6   4       93.92      110.85     19.40 o 
   2   6   4      293.87      301.10     25.84 o 
   4   6   4       46.76       57.22     16.82 o 
   6   6   4       21.08       17.90     14.25 o 
   8   6   4       20.07       20.71     14.33 o 
  10   6   4       23.25        5.26     16.68 o 
  12   6   4       29.05       28.67     19.00 o 
  14   6   4       15.80        3.49     20.09 o 
  16   6   4        0.46       31.49     20.29 o 
 -19   7   4        1.09       18.59     17.64 o 
 -17   7   4       17.29       39.21     17.23 o 
 -15   7   4       22.60       22.29     16.06 o 
 -13   7   4       62.46       43.13     17.96 o 
 -11   7   4        7.62        8.37     15.00 o 
  -9   7   4       52.66       64.60     23.98 o 
  -7   7   4       18.54       14.27     16.79 o 
  -5   7   4       10.74        3.53     12.52 o 
  -3   7   4       15.89       26.28     19.11 o 
  -1   7   4       15.27        6.21     11.04 o 
   1   7   4        8.24       -6.56     10.00 o 
   3   7   4      536.42      564.87     35.10 o 
   5   7   4       44.39       27.90     15.28 o 
   7   7   4       23.55       19.06     15.88 o 
   9   7   4       15.68       11.62     17.56 o 
  11   7   4        1.29       -8.13     12.07 o 
  13   7   4       12.31       22.52     17.39 o 
 -16   8   4        3.45       -3.15     13.74 o 
 -14   8   4        4.39        2.01     36.35 o 
 -12   8   4        7.33       15.51     20.88 o 
 -10   8   4        0.14        6.04     20.68 o 
  -8   8   4       27.58       26.14     18.99 o 
  -6   8   4       36.57       45.81     23.61 o 
  -4   8   4       45.06       54.00     26.45 o 
  -2   8   4        7.68       34.14     19.53 o 
   0   8   4       10.94        9.55     18.12 o 
   2   8   4       45.58       46.05     17.43 o 
   4   8   4        0.64       -7.53     16.60 o 
   6   8   4        0.34        6.51     16.03 o 
   8   8   4        1.27       -8.37     12.77 o 
  10   8   4        2.36       25.65     18.06 o 
 -11   9   4       17.38       46.56     36.63 o 
  -9   9   4        1.90      -14.97     26.25 o 
  -7   9   4       17.98      -15.31     18.11 o 
  -5   9   4        7.13       19.22     32.54 o 
  -3   9   4        8.49       17.80     15.18 o 
  -1   9   4        0.89        7.80     15.71 o 
   1   9   4        2.13      -17.56     17.56 o 
   3   9   4        2.20        6.20     20.11 o 
   5   9   4       25.67       82.89     26.81 o 
   7   9   4        4.48       13.79     21.51 o 
 -27   1   5        0.10       13.49     12.33 o 
 -25   1   5        0.01       -0.13     10.89 o 
 -23   1   5        3.57        3.29     11.01 o 
 -21   1   5      105.40       75.35     16.17 o 
 -19   1   5        1.53        3.46     11.31 o 
 -17   1   5      275.79      278.63     21.90 o 
 -15   1   5       81.14       67.30      9.79 o 
 -13   1   5       48.03       56.71      9.61 o 
 -11   1   5      456.50      414.61     16.43 o 
  -9   1   5       16.13       35.19      7.44 o 
  -7   1   5     1284.72     1225.29     27.24 o 
  -5   1   5      206.02      206.42     13.13 o 
  -3   1   5      303.49      299.90     27.30 o 
  -1   1   5     9609.83    10056.75     87.42 o 
   1   1   5     1405.73     1485.67     23.15 o 
   3   1   5      916.20      999.58     22.70 o 
   5   1   5       85.26       92.10     10.51 o 
   7   1   5      242.59      264.77     16.77 o 
   9   1   5      726.46      726.25     25.91 o 
  11   1   5       33.68       33.92     15.09 o 
  13   1   5        6.40       23.15     15.19 o 
  15   1   5       48.53       65.48     13.23 o 
  17   1   5       15.83       10.89     14.13 o 
  19   1   5       26.24       53.08     18.94 o 
 -26   2   5        5.23       -0.50     19.62 o 
 -24   2   5       13.32        0.90     11.97 o 
 -22   2   5        0.19       22.89     20.82 o 
 -20   2   5        5.43        1.98     13.23 o 
 -18   2   5        6.33      -10.57     10.57 o 
 -16   2   5      142.70      149.41     15.73 o 
 -14   2   5       25.94       31.41      9.97 o 
 -12   2   5      213.04      197.48     14.01 o 
 -10   2   5      296.33      285.04     14.65 o 
  -8   2   5       80.35      109.68     10.85 o 
  -6   2   5      171.25      180.46     12.95 o 
  -4   2   5       41.17       35.41      7.28 o 
  -2   2   5      306.94      312.38     26.67 o 
   0   2   5     1168.62     1222.78     29.22 o 
   2   2   5       70.63       66.11      6.48 o 
   4   2   5      596.63      617.04     16.53 o 
   6   2   5      763.18      795.13     22.97 o 
   8   2   5      493.37      541.36     29.15 o 
  10   2   5      271.59      307.01     22.79 o 
  12   2   5      376.81      421.88     27.75 o 
  14   2   5        5.61       27.19     16.20 o 
  16   2   5      114.82      108.36     25.36 o 
  18   2   5       33.20       49.35     26.31 o 
  20   2   5        0.41       11.90     18.04 o 
 -25   3   5        0.84        6.38     13.51 o 
 -23   3   5       11.86       14.47     13.60 o 
 -21   3   5        6.48        6.21     13.94 o 
 -19   3   5        0.01       15.32     12.83 o 
 -17   3   5       32.98       38.03     12.51 o 
 -15   3   5      105.23       88.62     12.91 o 
 -13   3   5        7.86       11.53     10.85 o 
 -11   3   5       79.19       84.05     14.09 o 
  -9   3   5        0.61       -6.51      6.51 o 
  -7   3   5      992.26      998.30     23.97 o 
  -5   3   5      921.40      949.28     24.03 o 
  -3   3   5      328.65      294.94     25.32 o 
  -1   3   5      690.01      657.24     27.53 o 
   1   3   5      275.89      264.62     17.10 o 
   3   3   5      148.92      138.58     15.98 o 
   5   3   5       94.62      101.85     13.80 o 
   7   3   5       25.63       35.72     10.74 o 
   9   3   5      375.83      432.92     37.35 o 
  11   3   5      200.09      202.31     31.29 o 
  13   3   5      126.78      155.72     29.55 o 
  15   3   5      176.94      250.72     37.95 o 
  17   3   5        1.78        2.94     14.35 o 
  19   3   5        2.87        7.56     18.95 o 
 -24   4   5        0.60        0.25     12.24 o 
 -22   4   5        0.28       -2.10     12.31 o 
 -20   4   5       90.00      101.71     21.39 o 
 -18   4   5        0.40       -8.54     11.84 o 
 -16   4   5       70.24       59.77     18.01 o 
 -14   4   5       79.85       71.38     17.38 o 
 -12   4   5      987.14     1099.65     41.14 o 
 -10   4   5      267.22      215.45     19.71 o 
  -8   4   5       12.90        2.44      7.27 o 
  -6   4   5      158.48      165.43     12.97 o 
  -4   4   5      555.41      571.73     20.25 o 
  -2   4   5      155.58      187.86     19.78 o 
   0   4   5      147.63      146.05     15.78 o 
   2   4   5        2.96        8.34     10.16 o 
   4   4   5      702.64      786.13     28.03 o 
   6   4   5       26.25       15.05     12.74 o 
   8   4   5        0.72       -5.21     13.48 o 
  10   4   5      191.57      152.07     21.93 o 
  12   4   5        2.20       14.66     16.80 o 
  14   4   5       25.47       42.96     20.17 o 
  16   4   5       12.19       21.26     23.02 o 
  18   4   5        5.24        0.97     15.40 o 
 -23   5   5        2.27      -12.75     12.75 o 
 -21   5   5       15.99      -11.37     11.37 o 
 -19   5   5        1.48       -0.39     13.36 o 
 -17   5   5       11.06       -8.25     12.91 o 
 -15   5   5       81.53       78.03     18.76 o 
 -13   5   5      829.89      749.06     38.08 o 
 -11   5   5      238.89      245.14     24.52 o 
  -9   5   5       35.04       35.08     13.23 o 
  -7   5   5      109.33      129.04     12.97 o 
  -5   5   5       16.02       12.93      7.85 o 
  -3   5   5      211.08      191.77     20.48 o 
  -1   5   5      590.52      548.45     26.38 o 
   1   5   5      209.21      214.54     29.46 o 
   3   5   5      372.09      337.62     33.95 o 
   5   5   5      197.81      193.25     24.15 o 
   7   5   5       21.70       14.92     11.72 o 
   9   5   5       69.57       56.62     18.16 o 
  11   5   5        8.48       13.32     16.93 o 
  13   5   5      214.28      220.93     78.73 o 
  15   5   5       33.49        8.54     42.83 o 
  17   5   5        0.92        2.53     17.67 o 
 -22   6   5        1.02        8.65     57.02 o 
 -20   6   5        1.00       -0.22     16.59 o 
 -18   6   5       65.68       41.32     18.78 o 
 -16   6   5       93.14      121.73     23.10 o 
 -14   6   5        3.64       -9.45     13.11 o 
 -12   6   5      147.94      119.59     21.81 o 
 -10   6   5      158.12      145.58     19.29 o 
  -8   6   5       98.09      113.20     24.79 o 
  -6   6   5       64.06       99.02     21.22 o 
  -4   6   5        3.79       11.45     11.10 o 
  -2   6   5      368.36      310.69     23.52 o 
   0   6   5      285.06      284.14     25.19 o 
   2   6   5      464.21      443.37     30.50 o 
   4   6   5      157.51      157.68     22.47 o 
   6   6   5      195.39      199.19     25.45 o 
   8   6   5        2.50       -7.74     11.30 o 
  10   6   5       29.96       52.68     22.02 o 
  12   6   5        6.46       -9.60     14.26 o 
  14   6   5        0.59       -7.43     17.06 o 
 -19   7   5        1.67       14.88     16.99 o 
 -17   7   5       55.82       63.98     28.97 o 
 -15   7   5      137.44      168.76     25.76 o 
 -13   7   5       85.72       86.34     20.41 o 
 -11   7   5        2.55       12.96     18.89 o 
  -9   7   5      200.72      149.36     35.15 o 
  -7   7   5       62.75       64.25     21.09 o 
  -5   7   5       36.80       28.39     15.46 o 
  -3   7   5       53.55       44.73     21.79 o 
  -1   7   5       88.32      156.09     22.39 o 
   1   7   5       72.72       54.56     17.31 o 
   3   7   5      297.15      292.80     28.58 o 
   5   7   5        5.74      -16.27     16.27 o 
   7   7   5      119.61      116.96     36.92 o 
   9   7   5        8.75       16.17     17.48 o 
  11   7   5        3.73        1.86     14.01 o 
  13   7   5       20.06       -1.62     17.02 o 
 -16   8   5        1.62       15.68     27.52 o 
 -14   8   5        5.37       -6.12     28.00 o 
 -12   8   5       16.08      -15.66     15.66 o 
 -10   8   5        0.01      -23.91     23.91 o 
  -8   8   5       13.06       31.44     29.42 o 
  -6   8   5       65.56       81.40     26.45 o 
  -4   8   5        8.28        4.37     20.26 o 
  -2   8   5       59.90       80.32     26.00 o 
   0   8   5       83.14       86.77     25.97 o 
   2   8   5       35.15       23.35     16.42 o 
   4   8   5       12.78       10.60     17.58 o 
   6   8   5       39.59       34.41     26.71 o 
   8   8   5       41.43       34.12     25.26 o 
  10   8   5       55.93       41.88     30.43 o 
 -11   9   5        0.02       28.12     32.07 o 
  -9   9   5        8.68       22.07     28.41 o 
  -7   9   5       14.41       12.93     23.04 o 
  -5   9   5        6.81       17.04     25.00 o 
  -3   9   5       39.70       13.91     29.03 o 
  -1   9   5        2.54        7.94     15.89 o 
   1   9   5       26.20       16.92     18.26 o 
   3   9   5       23.53       55.72     26.66 o 
   5   9   5       29.38       53.08     28.04 o 
 -26   0   6        3.62        4.41     22.70 o 
 -24   0   6       10.69       25.46     15.13 o 
 -22   0   6        0.71        8.96     17.11 o 
 -20   0   6      156.55      186.92     31.32 o 
 -18   0   6        7.51       -5.58     13.72 o 
 -16   0   6      117.73      107.77     19.55 o 
 -14   0   6        0.42        1.85     13.87 o 
 -12   0   6       62.96       49.68     16.66 o 
 -10   0   6       29.73       19.50     12.91 o 
  -8   0   6       14.67       19.68     13.26 o 
  -6   0   6     3726.92     3939.52    110.00 o 
  -4   0   6      340.21      357.07     39.28 o 
  -2   0   6       88.18       58.36     20.95 o 
   0   0   6      108.41      161.12     16.19 o 
   2   0   6     1609.51     1606.06     72.42 o 
   4   0   6     3840.35     3531.66     66.62 o 
   6   0   6     1062.92     1025.66     40.49 o 
   8   0   6      100.53      116.96     21.14 o 
  10   0   6      298.01      277.03     27.20 o 
  12   0   6       35.30       25.15     26.92 o 
  14   0   6      130.30      132.29     24.72 o 
  16   0   6        8.06       30.60     16.56 o 
 -27   1   6        5.87       25.30     14.24 o 
 -25   1   6        5.42       10.12     11.30 o 
 -23   1   6        5.95        0.63     11.42 o 
 -21   1   6       87.66       85.29     15.43 o 
 -19   1   6      228.45      215.92     20.05 o 
 -17   1   6       84.52       97.79     15.35 o 
 -15   1   6       63.57       65.89     11.53 o 
 -13   1   6       44.03       43.55      9.63 o 
 -11   1   6        5.08       15.09      8.02 o 
  -9   1   6      327.64      314.75     15.66 o 
  -7   1   6     1004.01     1098.66     33.35 o 
  -5   1   6       48.32       45.91     10.03 o 
  -3   1   6     4060.07     4100.27     61.11 o 
  -1   1   6      454.72      417.33     27.97 o 
   1   1   6     1047.45     1002.00     22.81 o 
   3   1   6     1147.08     1075.84     25.77 o 
   5   1   6       82.74       83.84     11.55 o 
   7   1   6       12.02       15.97     10.26 o 
   9   1   6      675.14      607.83     25.22 o 
  11   1   6       83.70       94.49     14.27 o 
  13   1   6       60.78       60.49     14.20 o 
  15   1   6       12.90       34.02     16.11 o 
  17   1   6        5.44       -0.54     13.96 o 
  19   1   6      161.07      290.76     51.08 o 
 -26   2   6        1.16        7.11     11.07 o 
 -24   2   6       24.70       18.81     11.55 o 
 -22   2   6       40.66       29.05     14.54 o 
 -20   2   6        1.36        2.02     11.72 o 
 -18   2   6      212.50      213.48     19.41 o 
 -16   2   6       15.71       12.27      9.53 o 
 -14   2   6      183.40      186.94     15.00 o 
 -12   2   6     2355.23     2334.28     36.49 o 
 -10   2   6        0.01       -6.04      7.14 o 
  -8   2   6     1869.77     1829.09     36.28 o 
  -6   2   6     3110.60     3395.36     45.20 o 
  -4   2   6      406.06      401.78     17.69 o 
  -2   2   6       40.98       12.45      9.13 o 
   0   2   6        1.72       -4.10      4.10 o 
   2   2   6       89.11       74.76      8.17 o 
   4   2   6     1651.91     1593.02     31.36 o 
   6   2   6       31.01       33.35      8.76 o 
   8   2   6       33.67       48.68     13.55 o 
  10   2   6      430.42      454.52     28.48 o 
  12   2   6      333.35      303.70     32.02 o 
  14   2   6       88.48       91.66     29.40 o 
  16   2   6        9.95        4.29     15.47 o 
  18   2   6       45.72       58.04     19.37 o 
 -25   3   6        0.05        6.19     11.93 o 
 -23   3   6       61.39       46.37     19.46 o 
 -21   3   6       56.88       78.85     22.72 o 
 -19   3   6       51.62       52.22     16.25 o 
 -17   3   6      177.73      167.62     17.32 o 
 -15   3   6      130.21      121.52     14.00 o 
 -13   3   6      103.44      110.16     14.31 o 
 -11   3   6      308.75      291.49     18.34 o 
  -9   3   6      105.21       94.94     12.44 o 
  -7   3   6     1231.70     1249.45     30.45 o 
  -5   3   6      378.41      350.01     16.77 o 
  -3   3   6     2138.07     2171.57     50.83 o 
  -1   3   6      376.56      348.97     24.32 o 
   1   3   6       11.49       16.00      9.68 o 
   3   3   6      669.83      612.50     42.05 o 
   5   3   6       29.95       33.60     11.54 o 
   7   3   6        2.21       -4.97      9.02 o 
   9   3   6      476.35      433.60     37.21 o 
  11   3   6       13.99       14.66     14.62 o 
  13   3   6       48.00       83.64     32.78 o 
  15   3   6        0.49      -14.19     14.19 o 
  17   3   6        9.76       -2.54     13.16 o 
 -24   4   6        0.01       -0.38     14.93 o 
 -22   4   6       11.92        6.74     14.50 o 
 -20   4   6        4.56        5.04     25.95 o 
 -18   4   6      273.47      300.68     48.52 o 
 -16   4   6      129.25      127.18     18.74 o 
 -14   4   6      328.68      309.70     24.09 o 
 -12   4   6      472.46      409.57     20.69 o 
 -10   4   6      238.67      269.08     17.42 o 
  -8   4   6       11.38       13.14      8.12 o 
  -6   4   6      534.55      604.75     31.84 o 
  -4   4   6      441.15      466.07     18.27 o 
  -2   4   6     1431.51     1415.82     44.33 o 
   0   4   6      621.65      642.72     27.72 o 
   2   4   6      157.56      162.53     17.59 o 
   4   4   6        3.17       15.92     10.23 o 
   6   4   6      999.29      946.29     58.43 o 
   8   4   6       20.41       -0.17     11.27 o 
  10   4   6       28.96        5.23     14.40 o 
  12   4   6      234.35      295.75     37.88 o 
  14   4   6        1.76      -11.98     11.98 o 
  16   4   6        0.08      -11.90     16.06 o 
 -23   5   6       10.63       14.79     31.55 o 
 -21   5   6        9.37       35.17     28.08 o 
 -19   5   6        0.01       -9.45     15.47 o 
 -17   5   6       99.68      139.76     38.65 o 
 -15   5   6      148.94      144.38     20.09 o 
 -13   5   6      580.67      573.79     32.26 o 
 -11   5   6       28.35       41.49     13.90 o 
  -9   5   6       22.83       15.79      8.79 o 
  -7   5   6       43.58       49.30     12.81 o 
  -5   5   6      172.39      158.45     23.34 o 
  -3   5   6      482.13      436.91     29.78 o 
  -1   5   6      867.37      884.21     33.63 o 
   1   5   6      133.19      144.87     17.95 o 
   3   5   6     1804.17     1628.88     78.23 o 
   5   5   6       11.10       25.02     14.06 o 
   7   5   6        7.97       13.27     14.30 o 
   9   5   6       26.71       25.37     14.94 o 
  11   5   6        0.84       23.71     27.16 o 
  13   5   6      154.92       22.27     57.54 o 
  15   5   6       84.63       34.01     64.28 o 
 -22   6   6        3.42       34.84     35.66 o 
 -20   6   6       29.80       22.29     23.34 o 
 -18   6   6        9.43       17.20     17.73 o 
 -16   6   6       20.80       32.57     15.17 o 
 -14   6   6        0.85      -11.69     11.69 o 
 -12   6   6        3.07      -11.04     11.04 o 
 -10   6   6        0.56       -3.49     16.10 o 
  -8   6   6      175.24      175.68     26.08 o 
  -6   6   6      369.54      381.67     28.32 o 
  -4   6   6        0.43       -4.73     11.09 o 
  -2   6   6      143.42      128.68     18.44 o 
   0   6   6        1.98       -9.72      9.72 o 
   2   6   6      294.20      228.84     25.27 o 
   4   6   6       14.13        3.16     12.35 o 
   6   6   6       77.89       87.18     19.70 o 
   8   6   6       16.59       27.25     14.71 o 
  10   6   6       55.53       69.43     24.18 o 
  12   6   6        4.46       -0.76     15.81 o 
  14   6   6        9.64       22.29     19.00 o 
 -19   7   6        3.71        8.17     10.97 o 
 -17   7   6        2.04       -8.96      8.96 o 
 -15   7   6        0.54       -5.08     17.44 o 
 -13   7   6       10.02      -23.65     23.65 o 
 -11   7   6        8.34        2.69     18.34 o 
  -9   7   6      116.77      129.88     26.57 o 
  -7   7   6        0.00       -5.77     23.09 o 
  -5   7   6        0.54        2.41     18.65 o 
  -3   7   6       33.85       19.94     19.87 o 
  -1   7   6        1.90       19.16     11.68 o 
   1   7   6        0.40      -22.29     22.29 o 
   3   7   6        5.07       15.53     12.93 o 
   5   7   6        0.76        2.90     13.08 o 
   7   7   6        0.24       13.43     15.58 o 
   9   7   6       40.17       -2.56     13.61 o 
  11   7   6        0.89        5.07     17.69 o 
 -16   8   6        1.51        4.22     20.49 o 
 -14   8   6        3.41        1.19     16.15 o 
 -12   8   6        0.40      -17.15     19.46 o 
 -10   8   6        4.97      -18.43     18.43 o 
  -8   8   6        8.92       60.53     33.42 o 
  -6   8   6       41.87       28.35     42.58 o 
  -4   8   6        0.01       11.14     19.48 o 
  -2   8   6       15.86       33.81     50.37 o 
   0   8   6        0.08        0.71     17.98 o 
   2   8   6        0.01       -2.17     12.56 o 
   4   8   6        0.79        8.85     13.47 o 
   6   8   6       32.52       17.46     16.46 o 
   8   8   6        0.11        9.87     21.15 o 
 -11   9   6       13.71        2.69     26.51 o 
  -9   9   6       41.48       15.54     41.13 o 
  -7   9   6       16.61       11.21     18.54 o 
  -5   9   6        0.75       -2.95     15.37 o 
  -3   9   6       12.31      -10.00     13.74 o 
  -1   9   6       16.26       12.61     20.55 o 
   1   9   6        5.94       34.37     29.44 o 
   3   9   6       21.24       31.23     26.65 o 
 -27   1   7        7.34       -4.73     11.86 o 
 -25   1   7        3.01        2.76     10.83 o 
 -23   1   7       26.01       37.41     13.03 o 
 -21   1   7        0.41       -2.31     10.69 o 
 -19   1   7       12.35        4.73     10.67 o 
 -17   1   7      216.26      246.32     20.98 o 
 -15   1   7       72.24       67.54     11.80 o 
 -13   1   7      340.85      355.00     19.60 o 
 -11   1   7       20.12        8.99      8.82 o 
  -9   1   7      109.03      104.28     13.81 o 
  -7   1   7      980.49      989.93     28.28 o 
  -5   1   7       29.33       40.24     14.67 o 
  -3   1   7        6.62       -2.63      9.69 o 
  -1   1   7       42.14       46.39     16.00 o 
   1   1   7       56.69       69.69     10.15 o 
   3   1   7     1945.93     1883.95     35.89 o 
   5   1   7      250.07      226.69     16.85 o 
   7   1   7      459.17      446.58     23.36 o 
   9   1   7        9.13       16.29      8.36 o 
  11   1   7       31.01       47.38     14.08 o 
  13   1   7        0.07       -7.24      8.92 o 
  15   1   7        2.96        4.45     13.27 o 
  17   1   7       13.03       39.06     18.25 o 
 -26   2   7        0.00       -4.24     12.76 o 
 -24   2   7        1.09       19.60     13.05 o 
 -22   2   7       91.87       58.64     16.77 o 
 -20   2   7       25.14       37.56     13.54 o 
 -18   2   7        9.58       16.54     11.68 o 
 -16   2   7        3.07        1.17      9.24 o 
 -14   2   7       89.39       65.89     11.90 o 
 -12   2   7      217.03      188.91     18.53 o 
 -10   2   7        6.77       -0.93      9.72 o 
  -8   2   7       35.84       41.83     10.30 o 
  -6   2   7     1189.62     1254.48     30.38 o 
  -4   2   7      919.41      930.16     35.57 o 
  -2   2   7       43.09       27.68     11.97 o 
   0   2   7      303.01      289.68     13.16 o 
   2   2   7        4.57       -0.26      5.68 o 
   4   2   7       37.20       35.85     12.72 o 
   6   2   7       53.22       60.97     14.68 o 
   8   2   7       60.70       69.27     16.05 o 
  10   2   7      180.77      185.90     22.23 o 
  12   2   7        4.33        9.24     13.71 o 
  14   2   7       88.05       68.65     21.16 o 
  16   2   7       20.46       11.26     15.30 o 
 -25   3   7        2.34       22.91     12.19 o 
 -23   3   7        1.46      -11.39     11.39 o 
 -21   3   7        1.39        8.84     12.98 o 
 -19   3   7        1.77        7.48     11.58 o 
 -17   3   7       13.77        4.58     12.25 o 
 -15   3   7      167.24      149.11     16.99 o 
 -13   3   7      578.05      570.84     24.74 o 
 -11   3   7        0.37        1.05      9.03 o 
  -9   3   7        0.04       -0.84      8.86 o 
  -7   3   7      219.35      209.71     16.31 o 
  -5   3   7        3.05       12.99      7.46 o 
  -3   3   7       26.24       11.02     12.40 o 
  -1   3   7      249.77      250.33     20.22 o 
   1   3   7       23.01       14.26     12.21 o 
   3   3   7      266.15      301.07     20.94 o 
   5   3   7       29.19       15.07     10.24 o 
   7   3   7       63.12       75.67     15.73 o 
   9   3   7        1.15       -6.71     12.86 o 
  11   3   7       77.79       87.65     23.86 o 
  13   3   7        0.01      -12.35     12.35 o 
  15   3   7       15.39       -2.40     36.55 o 
  17   3   7        5.31       24.96     19.57 o 
 -24   4   7       10.16        0.31     15.45 o 
 -22   4   7       19.78       19.42     16.61 o 
 -20   4   7        7.15       17.13     18.25 o 
 -18   4   7        6.72        1.35     12.83 o 
 -16   4   7        4.42        5.16     12.00 o 
 -14   4   7       23.63       -2.49     12.46 o 
 -12   4   7      104.90      101.01     14.13 o 
 -10   4   7      116.64       99.58     13.65 o 
  -8   4   7      174.46      221.13     25.51 o 
  -6   4   7      406.56      423.13     28.94 o 
  -4   4   7      125.30      152.15     21.32 o 
  -2   4   7        0.33       -4.46     11.38 o 
   0   4   7        7.55       13.05     10.99 o 
   2   4   7      559.40      596.07     27.87 o 
   4   4   7      121.42      138.03     17.82 o 
   6   4   7      147.17      155.01     23.21 o 
   8   4   7       21.05       52.97     30.08 o 
  10   4   7      263.95      366.83     37.51 o 
  12   4   7      108.42       98.59     24.44 o 
  14   4   7       61.84       40.69     38.91 o 
  16   4   7        2.54       30.94     43.24 o 
 -23   5   7        6.62        5.44     18.20 o 
 -21   5   7       55.17        4.51     26.28 o 
 -19   5   7       54.87       82.16     25.07 o 
 -17   5   7       23.34       11.37     13.43 o 
 -15   5   7       22.18       14.28     13.75 o 
 -13   5   7      373.62      379.85     27.71 o 
 -11   5   7        0.35       -3.08     10.50 o 
  -9   5   7        6.59       22.00     11.82 o 
  -7   5   7      733.00      782.47     38.05 o 
  -5   5   7     1376.65     1341.36     48.25 o 
  -3   5   7      105.20       92.85     23.45 o 
  -1   5   7      443.45      525.66     28.22 o 
   1   5   7      194.67      223.98     24.65 o 
   3   5   7      523.17      500.08     33.40 o 
   5   5   7       27.70       39.37     16.38 o 
   7   5   7        7.89       13.65     12.76 o 
   9   5   7       51.85       87.65     21.22 o 
  11   5   7       54.42       30.14     21.66 o 
  13   5   7       41.91       12.19     13.90 o 
 -22   6   7       17.38        6.64     13.64 o 
 -20   6   7        8.11       18.02     12.12 o 
 -18   6   7       20.00       14.11     13.97 o 
 -16   6   7       96.14       96.84     20.86 o 
 -14   6   7        1.01      -10.86     17.29 o 
 -12   6   7       10.86        1.67     17.59 o 
 -10   6   7       26.52       14.98     18.40 o 
  -8   6   7       15.84        9.95     20.16 o 
  -6   6   7      171.20      218.82     24.30 o 
  -4   6   7       15.55       17.20     12.05 o 
  -2   6   7      351.57      343.75     29.27 o 
   0   6   7      391.91      420.02     42.35 o 
   2   6   7       68.68       78.35     18.52 o 
   4   6   7        0.08       -3.12     12.01 o 
   6   6   7        0.65        1.94     12.00 o 
   8   6   7       53.35       81.16     20.86 o 
  10   6   7      103.03      105.20     35.86 o 
  12   6   7       13.97       12.28     22.98 o 
 -19   7   7        0.23        1.99     19.74 o 
 -17   7   7        4.51        3.73     13.40 o 
 -15   7   7       20.17       -1.34     18.80 o 
 -13   7   7        0.05        0.17     18.10 o 
 -11   7   7        6.40       57.08     22.71 o 
  -9   7   7      105.35      102.34     48.37 o 
  -7   7   7        4.83      -11.79     18.70 o 
  -5   7   7        3.58       -3.75     17.62 o 
  -3   7   7      316.62      347.28     31.07 o 
  -1   7   7       31.74       31.74     15.38 o 
   1   7   7       26.66       29.48     15.68 o 
   3   7   7        0.05       12.83     13.57 o 
   5   7   7        8.70       -9.15     14.02 o 
   7   7   7       20.02       15.71     13.73 o 
   9   7   7       26.61        3.82     15.55 o 
 -16   8   7       13.94       21.19     24.29 o 
 -14   8   7        0.01        8.61     21.34 o 
 -12   8   7        5.61       -4.17     21.27 o 
 -10   8   7        1.13      -20.32     20.32 o 
  -8   8   7       10.22        6.65     27.89 o 
  -6   8   7       35.40       23.11     19.46 o 
  -4   8   7        9.16        0.01     16.99 o 
  -2   8   7       16.24        3.83     22.35 o 
   0   8   7       62.13       23.93     20.53 o 
   2   8   7        5.96       -9.78      9.78 o 
   4   8   7        0.02        6.62     12.59 o 
   6   8   7        6.16       -7.16     12.60 o 
  -9   9   7        0.00        2.48     22.84 o 
  -7   9   7        0.99       20.26     20.47 o 
  -5   9   7        0.97       -9.53     17.84 o 
  -3   9   7        4.82      -16.48     16.48 o 
  -1   9   7       16.17       -5.64     16.64 o 
   1   9   7        0.40       21.44     28.01 o 
 -26   0   8        1.64       16.33     17.97 o 
 -24   0   8        7.43      -15.75     15.75 o 
 -22   0   8      419.46      392.29     50.18 o 
 -20   0   8       40.15       24.91     37.79 o 
 -18   0   8       11.25       24.73     39.84 o 
 -16   0   8        6.04        6.60     17.13 o 
 -14   0   8     1047.25      989.92     49.46 o 
 -12   0   8      174.40      217.82     28.54 o 
 -10   0   8        4.73        0.70     14.02 o 
  -8   0   8      430.62      469.94     55.93 o 
  -6   0   8     8375.33     8656.76    182.92 o 
  -4   0   8       24.33       -4.70     17.89 o 
  -2   0   8     1665.05     1520.35     78.04 o 
   0   0   8      968.18      893.69     37.20 o 
   2   0   8       99.08       81.66     19.14 o 
   4   0   8       81.33       71.54     17.65 o 
   6   0   8      264.91      300.49     62.92 o 
   8   0   8       62.33       53.33     16.15 o 
  10   0   8      139.04      147.28     24.75 o 
  12   0   8      138.04      117.62     37.19 o 
  14   0   8       82.68      137.33     39.65 o 
 -27   1   8        1.14       -5.20     13.78 o 
 -25   1   8        2.69      -10.29     10.29 o 
 -23   1   8        0.00       -9.73      9.73 o 
 -21   1   8      152.54      164.63     22.51 o 
 -19   1   8       30.99       23.19     18.30 o 
 -17   1   8       53.90       34.97     13.67 o 
 -15   1   8      320.94      308.17     20.63 o 
 -13   1   8       20.50       28.49     10.28 o 
 -11   1   8       27.02       36.46     12.75 o 
  -9   1   8        5.66        5.31     11.91 o 
  -7   1   8       54.94       40.02     15.69 o 
  -5   1   8       52.74       60.13     15.84 o 
  -3   1   8     1288.83     1322.42     53.17 o 
  -1   1   8      336.60      346.89     20.06 o 
   1   1   8      801.43      712.67     23.67 o 
   3   1   8        6.86       13.28      8.65 o 
   5   1   8       22.52       27.78      9.90 o 
   7   1   8        4.17       -5.27      8.34 o 
   9   1   8        7.70        7.07      9.57 o 
  11   1   8        7.34        5.28     10.83 o 
  13   1   8        0.21       -5.39      9.77 o 
  15   1   8        4.65      -16.13     16.13 o 
  17   1   8        0.13       17.14     29.01 o 
 -26   2   8        8.03       -1.85     12.40 o 
 -24   2   8        1.58        2.68     11.53 o 
 -22   2   8        7.23       -9.55     11.46 o 
 -20   2   8       16.25       10.30     14.03 o 
 -18   2   8       31.66       21.11     11.62 o 
 -16   2   8        1.12       -4.04      9.74 o 
 -14   2   8      152.58      129.15     18.16 o 
 -12   2   8      701.25      774.43     30.87 o 
 -10   2   8       10.57        4.15      9.90 o 
  -8   2   8        0.26        4.71      5.71 o 
  -6   2   8       99.35      141.62     20.63 o 
  -4   2   8      126.44      133.33     20.25 o 
  -2   2   8      976.65      961.85     39.26 o 
   0   2   8      684.39      639.10     19.63 o 
   2   2   8        3.89        7.46     11.11 o 
   4   2   8      399.68      407.58     27.57 o 
   6   2   8        7.46       11.68     10.75 o 
   8   2   8        0.40       -0.64      8.83 o 
  10   2   8        5.46        0.21      9.14 o 
  12   2   8       15.69       34.28     16.89 o 
  14   2   8       76.97       89.64     24.79 o 
  16   2   8       18.13       21.66     19.40 o 
 -25   3   8        1.41       -1.89     11.65 o 
 -23   3   8        0.74       -6.84     12.77 o 
 -21   3   8        1.40       -1.20     14.55 o 
 -19   3   8        2.79       -5.48     15.10 o 
 -17   3   8       11.00       14.51     11.57 o 
 -15   3   8      708.38      687.01     28.58 o 
 -13   3   8      824.16      844.82     32.66 o 
 -11   3   8        0.01        3.17      9.81 o 
  -9   3   8       16.17       24.76     12.96 o 
  -7   3   8        0.00       -3.85      7.79 o 
  -5   3   8      126.36      140.53     21.55 o 
  -3   3   8       39.37       50.60     16.41 o 
  -1   3   8       27.61       36.02     12.91 o 
   1   3   8      869.58      831.07     32.02 o 
   3   3   8     3343.46     3116.60     59.30 o 
   5   3   8        0.72        7.54     10.79 o 
   7   3   8       10.84       13.20     10.89 o 
   9   3   8       37.37       26.95     17.39 o 
  11   3   8       56.79       76.55     22.48 o 
  13   3   8       38.06       31.27     41.09 o 
  15   3   8       59.78       10.96     26.53 o 
 -24   4   8        1.23      -17.78     17.78 o 
 -22   4   8       24.90        2.08     34.44 o 
 -20   4   8        5.56       25.38     19.06 o 
 -18   4   8        1.26       -4.56     13.58 o 
 -16   4   8      110.78      108.24     19.26 o 
 -14   4   8        0.06       15.41     12.63 o 
 -12   4   8      339.39      336.18     27.26 o 
 -10   4   8        0.04       -2.23      9.65 o 
  -8   4   8       15.37        9.17     18.87 o 
  -6   4   8       42.33        7.44     19.56 o 
  -4   4   8       74.93       53.42     17.19 o 
  -2   4   8       60.09       57.46     15.15 o 
   0   4   8     2184.02     2175.33     51.51 o 
   2   4   8      123.97      130.22     17.47 o 
   4   4   8      217.16      213.51     26.07 o 
   6   4   8        1.32        4.32     12.00 o 
   8   4   8       23.24       19.95     17.21 o 
  10   4   8       44.16       38.44     41.11 o 
  12   4   8       22.47       -9.34     11.47 o 
  14   4   8        1.93      -14.75     26.21 o 
 -23   5   8       16.62       21.44     21.04 o 
 -21   5   8       15.36       14.17     23.06 o 
 -19   5   8        7.87        1.71     13.31 o 
 -17   5   8        4.25      -10.56     13.33 o 
 -15   5   8       57.53       41.52     16.13 o 
 -13   5   8        0.18       -4.98     11.74 o 
 -11   5   8       58.38       57.81     25.69 o 
  -9   5   8       63.55       37.44     15.43 o 
  -7   5   8       37.38       43.43     17.16 o 
  -5   5   8      281.88      300.24     28.12 o 
  -3   5   8      102.88      110.86     17.91 o 
  -1   5   8        0.34       10.03     10.59 o 
   1   5   8        0.37       13.82     11.97 o 
   3   5   8       53.80       56.30     17.35 o 
   5   5   8       28.42       30.82     14.60 o 
   7   5   8        0.03      -11.12     17.80 o 
   9   5   8        2.90        1.50     16.95 o 
  11   5   8       14.19       -4.70     16.23 o 
  13   5   8        0.37       33.98     17.27 o 
 -20   6   8       10.25      -12.84     12.84 o 
 -18   6   8       14.32        5.07     13.55 o 
 -16   6   8       47.37       44.28     22.54 o 
 -14   6   8      133.79      160.62     29.90 o 
 -12   6   8      100.20      126.25     33.53 o 
 -10   6   8       75.55       76.95     29.39 o 
  -8   6   8        4.76       28.73     22.34 o 
  -6   6   8       14.24       20.56     13.13 o 
  -4   6   8        1.22       -5.59     12.76 o 
  -2   6   8       24.98       24.10     13.35 o 
   0   6   8       82.79      101.03     21.29 o 
   2   6   8        5.96       -9.13     12.25 o 
   4   6   8       22.14       39.94     16.76 o 
   6   6   8       47.61       48.88     25.15 o 
   8   6   8       21.79       46.71     19.13 o 
  10   6   8        4.00        5.49     25.17 o 
 -19   7   8        8.46       -7.38     15.19 o 
 -17   7   8       22.79        2.53     15.60 o 
 -15   7   8        0.69       19.37     20.61 o 
 -13   7   8        2.16      -15.68     16.13 o 
 -11   7   8        0.84       28.19     23.87 o 
  -9   7   8       42.70       54.17     26.06 o 
  -7   7   8        2.50       10.51     19.92 o 
  -5   7   8       50.07       62.84     23.54 o 
  -3   7   8      162.26      193.48     36.96 o 
  -1   7   8       25.58       11.25     18.27 o 
   1   7   8       11.09       29.44     16.37 o 
   3   7   8       13.95       15.95     13.78 o 
   5   7   8        1.39       -7.32     11.11 o 
   7   7   8        8.15       23.21     16.11 o 
 -14   8   8        1.06       18.61     20.78 o 
 -12   8   8        1.51        5.56     26.04 o 
 -10   8   8       11.59       -7.69     26.21 o 
  -8   8   8        0.05       37.32     25.37 o 
  -6   8   8        1.00      -11.31     11.31 o 
  -4   8   8        3.32      -10.20     10.20 o 
  -2   8   8       15.14      -10.08     10.08 o 
   0   8   8       68.19       28.78     43.98 o 
   2   8   8        9.81        6.43     13.80 o 
   4   8   8        0.00       -2.97     15.11 o 
 -27   1   9        0.01       -8.80     14.05 o 
 -25   1   9        0.23       -5.81     11.42 o 
 -23   1   9        0.35       -7.69     11.30 o 
 -21   1   9       63.59       60.00     16.94 o 
 -19   1   9        8.17       -1.70     12.04 o 
 -17   1   9       18.33       30.31     15.22 o 
 -15   1   9      155.51      126.53     16.05 o 
 -13   1   9     1137.13     1202.58     38.72 o 
 -11   1   9      180.73      191.05     19.83 o 
  -9   1   9       49.25       32.66     17.86 o 
  -7   1   9      427.22      398.49     40.82 o 
  -5   1   9       14.64        0.84     18.09 o 
  -3   1   9      119.03      115.44     25.11 o 
  -1   1   9      144.51      145.04     14.62 o 
   1   1   9      492.55      528.57     22.10 o 
   3   1   9      321.42      289.94     18.92 o 
   5   1   9       13.66       10.50      9.57 o 
   7   1   9        0.59       -3.19      8.86 o 
   9   1   9      175.40      206.11     25.08 o 
  11   1   9        3.31       -6.70     11.48 o 
  13   1   9        0.42       11.50     16.95 o 
  15   1   9        0.18       28.64     32.19 o 
 -26   2   9        1.76        2.11     13.55 o 
 -24   2   9        1.75      -12.03     12.03 o 
 -22   2   9       20.43       21.93     15.47 o 
 -20   2   9        2.29       -2.38     12.07 o 
 -18   2   9        0.00       -8.08     11.40 o 
 -16   2   9      119.49      145.29     22.79 o 
 -14   2   9       25.55       14.29     12.06 o 
 -12   2   9      134.52      141.07     18.17 o 
 -10   2   9        1.00        3.43     10.75 o 
  -8   2   9        6.08       13.28     15.24 o 
  -6   2   9       83.78      105.29     20.13 o 
  -4   2   9       69.26       57.33     17.78 o 
  -2   2   9       41.50       43.05     16.06 o 
   0   2   9       95.65      108.82     18.27 o 
   2   2   9      467.92      408.21     27.46 o 
   4   2   9      363.70      365.70     34.97 o 
   6   2   9        7.22        1.48      9.79 o 
   8   2   9      196.18      217.50     25.26 o 
  10   2   9        1.30       19.14     14.32 o 
  12   2   9        1.88       14.78     15.27 o 
  14   2   9       26.17       24.05     19.23 o 
 -25   3   9        0.28       -2.71     12.30 o 
 -23   3   9       16.28        0.26     27.55 o 
 -21   3   9       53.59       97.85     24.31 o 
 -19   3   9       11.76       21.34     28.40 o 
 -17   3   9        2.04       10.63     12.96 o 
 -15   3   9      207.39      214.83     22.32 o 
 -13   3   9       50.96       33.10     12.30 o 
 -11   3   9       24.20       10.97     10.48 o 
  -9   3   9        9.36       25.25     11.37 o 
  -7   3   9        1.11       -2.39     13.71 o 
  -5   3   9      323.74      352.39     31.24 o 
  -3   3   9        1.82       -0.32     11.86 o 
  -1   3   9      309.43      322.59     23.61 o 
   1   3   9      288.04      245.13     21.37 o 
   3   3   9       25.48       33.24     12.85 o 
   5   3   9        3.73        5.88     10.19 o 
   7   3   9       69.98      113.71     26.63 o 
   9   3   9       28.61       40.38     19.40 o 
  11   3   9        8.16        3.09     15.31 o 
  13   3   9        5.01       19.62     24.42 o 
 -24   4   9        8.57       27.98     25.56 o 
 -22   4   9        2.07       -4.89     17.69 o 
 -20   4   9        1.26       11.48     17.87 o 
 -18   4   9       48.73       33.22     18.35 o 
 -16   4   9       64.08       80.67     20.69 o 
 -14   4   9        0.80        0.82     10.05 o 
 -12   4   9       82.97       61.13     21.06 o 
 -10   4   9       94.75      112.72     21.62 o 
  -8   4   9       25.49       43.41     18.96 o 
  -6   4   9      131.50       93.49     20.38 o 
  -4   4   9       42.92       33.68     14.89 o 
  -2   4   9      460.00      483.65     28.13 o 
   0   4   9      173.97      128.01     18.22 o 
   2   4   9      136.98      154.35     19.90 o 
   4   4   9       49.68       37.63     14.58 o 
   6   4   9       23.61       34.85     17.75 o 
   8   4   9        4.60       11.05     15.08 o 
  10   4   9       82.75      135.99     40.77 o 
  12   4   9       11.57       31.69     28.15 o 
 -23   5   9        5.24       17.48     28.32 o 
 -21   5   9        1.14       -0.01     12.00 o 
 -19   5   9       19.59       16.92     15.21 o 
 -17   5   9       10.58       15.24     15.06 o 
 -15   5   9        8.17        7.78     19.34 o 
 -13   5   9       74.65       47.79     25.26 o 
 -11   5   9       24.06       19.64     13.14 o 
  -9   5   9       68.35       96.81     20.08 o 
  -7   5   9       93.16       87.16     20.30 o 
  -5   5   9       55.32       70.96     17.88 o 
  -3   5   9      287.86      329.02     25.87 o 
  -1   5   9       66.71       67.04     15.94 o 
   1   5   9      198.95      258.56     27.68 o 
   3   5   9       15.69        8.78     12.55 o 
   5   5   9      106.61      135.21     23.99 o 
   7   5   9       22.05      -14.06     14.06 o 
   9   5   9      175.97      252.50     39.00 o 
  11   5   9        7.85       11.79     30.15 o 
 -20   6   9        1.35      -13.67     16.92 o 
 -18   6   9        0.51      -11.70     11.70 o 
 -16   6   9        0.15      -15.79     15.79 o 
 -14   6   9        2.84      -12.66     20.74 o 
 -12   6   9        5.13       -6.65     21.72 o 
 -10   6   9      150.32      171.70     48.28 o 
  -8   6   9       49.47       34.01     22.11 o 
  -6   6   9      167.40      163.84     25.99 o 
  -4   6   9        1.33       10.77     15.90 o 
  -2   6   9       38.01       71.92     19.63 o 
   0   6   9        0.16       17.63     13.91 o 
   2   6   9       33.41       60.72     24.18 o 
   4   6   9       24.41       21.18     13.96 o 
   6   6   9       87.02      101.82     23.14 o 
   8   6   9        1.29       22.97     42.04 o 
 -17   7   9        1.29        2.15     23.29 o 
 -15   7   9        4.03        7.27     23.45 o 
 -13   7   9       28.36        3.41     24.50 o 
 -11   7   9        0.37        5.39     23.27 o 
  -9   7   9      120.86      125.25     34.64 o 
  -7   7   9        6.16       22.29     32.82 o 
  -5   7   9       83.13       67.40     26.85 o 
  -3   7   9        0.81       12.66     13.35 o 
  -1   7   9       19.34       12.23     15.27 o 
   1   7   9        1.15       -8.87      8.87 o 
   3   7   9        6.14        7.63     11.16 o 
   5   7   9        6.37       38.58     16.13 o 
 -14   8   9        0.49       80.50     62.73 o 
 -12   8   9        2.04       -0.18     60.68 o 
 -10   8   9        5.51      -11.01     23.78 o 
  -8   8   9        0.22      -13.42     13.42 o 
  -6   8   9       10.53      -12.65     12.65 o 
  -4   8   9       35.58      -12.94     12.94 o 
  -2   8   9        0.00      -12.27     12.27 o 
   0   8   9       21.29       24.49     28.65 o 
   2   8   9        3.06        9.14     15.34 o 
 -26   0  10        0.03      -10.30     15.34 o 
 -24   0  10        3.54        3.29     13.36 o 
 -22   0  10       19.81        5.56     17.79 o 
 -20   0  10        0.17       -6.74     16.74 o 
 -18   0  10       32.92       55.53     21.91 o 
 -16   0  10       22.80       14.44     18.83 o 
 -14   0  10      202.53      223.49     32.39 o 
 -12   0  10      856.26     1054.22     88.90 o 
 -10   0  10       61.87       77.96     41.11 o 
  -8   0  10      424.87      365.02     55.07 o 
  -6   0  10     1771.55     1618.70     95.18 o 
  -4   0  10      107.18      102.72     34.16 o 
  -2   0  10      251.05      255.47     25.17 o 
   0   0  10      625.94      655.95     47.01 o 
   2   0  10      171.45      190.19     28.71 o 
   4   0  10        1.69       14.93     12.16 o 
   6   0  10       21.34       34.09     22.66 o 
   8   0  10       81.32       63.44     29.05 o 
  10   0  10       63.38       79.42     31.89 o 
  12   0  10        3.15      -16.95     16.95 o 
  14   0  10       15.71       52.50     24.68 o 
 -25   1  10        5.82        7.64     14.86 o 
 -23   1  10        3.75       -5.07     11.03 o 
 -21   1  10        1.45       -7.02     12.23 o 
 -19   1  10        1.38        9.14     12.76 o 
 -17   1  10       38.60       20.76     13.31 o 
 -15   1  10     1248.70     1221.79     48.28 o 
 -13   1  10      230.73      300.83     28.28 o 
 -11   1  10      121.92      119.63     31.87 o 
  -9   1  10      223.88      216.53     35.15 o 
  -7   1  10      117.61      144.68     29.75 o 
  -5   1  10        1.75       15.61     17.66 o 
  -3   1  10      152.39      123.21     28.60 o 
  -1   1  10       79.60       75.84     15.27 o 
   1   1  10     1310.99     1304.85     44.65 o 
   3   1  10      334.64      305.16     24.29 o 
   5   1  10        1.52       -2.47      9.46 o 
   7   1  10        0.60        1.24      9.26 o 
   9   1  10      180.38      170.53     22.98 o 
  11   1  10       11.30       28.15     17.07 o 
  13   1  10        1.15       18.30     26.32 o 
 -26   2  10        5.54       -8.13     13.63 o 
 -24   2  10        0.18        4.66     10.74 o 
 -22   2  10       16.12        6.83     13.11 o 
 -20   2  10       44.30       53.14     18.71 o 
 -18   2  10      145.88      177.74     26.19 o 
 -16   2  10       29.73       31.78     13.72 o 
 -14   2  10       27.16       25.83     13.16 o 
 -12   2  10       17.38       17.14     12.26 o 
 -10   2  10        4.37        5.62     14.75 o 
  -8   2  10        8.20       -5.12     14.81 o 
  -6   2  10      235.92      247.78     27.58 o 
  -4   2  10       49.25       58.64     20.64 o 
  -2   2  10      624.04      642.31     33.99 o 
   0   2  10      627.53      572.84     31.96 o 
   2   2  10      344.51      387.88     44.60 o 
   4   2  10       27.04       52.05     14.63 o 
   6   2  10       66.26      104.83     19.23 o 
   8   2  10        0.00        9.82     15.18 o 
  10   2  10        5.34       22.00     16.02 o 
  12   2  10        1.67       -1.65     14.47 o 
 -25   3  10        0.41        3.93     22.61 o 
 -23   3  10        5.60       20.83     23.75 o 
 -21   3  10       29.86       21.35     22.74 o 
 -19   3  10       35.48       89.05     48.37 o 
 -17   3  10       35.04       57.70     15.03 o 
 -15   3  10       71.53       97.40     17.32 o 
 -13   3  10       11.19       21.09     11.02 o 
 -11   3  10        0.53       -4.26      5.89 o 
  -9   3  10      121.22      100.92     21.59 o 
  -7   3  10       46.47       60.82     19.71 o 
  -5   3  10      159.69      124.88     21.87 o 
  -3   3  10      426.59      388.08     31.44 o 
  -1   3  10        1.62        1.67     10.39 o 
   1   3  10       84.86      116.53     20.16 o 
   3   3  10        7.70        5.56     10.71 o 
   5   3  10        4.50       -5.31     10.25 o 
   7   3  10        2.13        1.53     27.01 o 
   9   3  10       98.52       64.38     74.30 o 
  11   3  10        0.35       -5.88     21.97 o 
 -24   4  10        1.81        2.88     24.76 o 
 -22   4  10        4.78      -18.09     21.74 o 
 -20   4  10       22.30       59.72     26.31 o 
 -18   4  10       11.79       12.70     15.33 o 
 -16   4  10        9.52       39.44     16.52 o 
 -14   4  10       97.86      152.67     24.38 o 
 -12   4  10      103.98      109.39     21.15 o 
 -10   4  10       68.63       53.29     21.10 o 
  -8   4  10       85.80       90.95     19.66 o 
  -6   4  10      375.49      390.22     32.14 o 
  -4   4  10       26.46       27.49     14.74 o 
  -2   4  10        6.89       -7.46      8.91 o 
   0   4  10      271.67      306.32     23.75 o 
   2   4  10        0.72       19.96     10.64 o 
   4   4  10        8.41        8.14     20.13 o 
   6   4  10       31.20       47.05     19.71 o 
   8   4  10       20.07       14.44     28.53 o 
  10   4  10       25.14       35.27     58.42 o 
 -21   5  10       17.91       23.65     23.60 o 
 -19   5  10        7.23       -0.50     15.53 o 
 -17   5  10        9.67        4.13     22.31 o 
 -15   5  10       12.71        9.61     52.24 o 
 -13   5  10       32.76       35.76     31.10 o 
 -11   5  10        0.13      -11.99     11.99 o 
  -9   5  10      394.30      402.89     40.59 o 
  -7   5  10        2.89       -9.88      9.88 o 
  -5   5  10       79.06      103.69     21.13 o 
  -3   5  10        4.59       25.47     15.19 o 
  -1   5  10        4.34        7.75     10.34 o 
   1   5  10       50.47       28.14     23.22 o 
   3   5  10       22.41       14.76     13.52 o 
   5   5  10        0.48      -17.14     17.14 o 
   7   5  10       79.88      134.11     30.78 o 
   9   5  10        1.67       13.20     17.61 o 
 -20   6  10        7.93       13.70     28.83 o 
 -18   6  10       19.55        2.82     17.17 o 
 -16   6  10       23.03       24.77     22.66 o 
 -14   6  10       14.04       24.54     32.71 o 
 -12   6  10        7.93       -2.32     19.79 o 
 -10   6  10        7.37        9.66     23.73 o 
  -8   6  10       28.87       27.46     15.43 o 
  -6   6  10       87.72       96.20     20.94 o 
  -4   6  10       35.10       31.20     14.24 o 
  -2   6  10       24.55       39.23     16.13 o 
   0   6  10       49.30       58.94     19.90 o 
   2   6  10       53.22       98.69     21.92 o 
   4   6  10        2.38       19.10     15.92 o 
   6   6  10        5.22        4.06     13.28 o 
 -17   7  10        1.32      -22.72     29.31 o 
 -15   7  10        3.28      -19.12     42.86 o 
 -13   7  10        2.31       27.52     26.54 o 
 -11   7  10        0.06        7.62     32.93 o 
  -9   7  10        0.02       21.01     26.61 o 
  -7   7  10        0.29      -15.57     18.63 o 
  -5   7  10       22.75       -4.72     10.89 o 
  -3   7  10       47.89        4.05     15.49 o 
  -1   7  10        0.71       -8.78      8.78 o 
   1   7  10        0.04       -3.98     12.04 o 
   3   7  10        9.64       21.61     17.81 o 
 -10   8  10        1.89       11.50     28.56 o 
  -8   8  10        0.16      -15.89     17.39 o 
  -6   8  10       26.78       -6.85     17.31 o 
  -4   8  10        4.60        1.67     16.69 o 
  -2   8  10        7.66       10.04     17.77 o 
 -25   1  11        0.95        9.57     12.73 o 
 -23   1  11        3.24        6.07     11.26 o 
 -21   1  11        0.16       16.72     13.44 o 
 -19   1  11       44.33       57.11     20.61 o 
 -17   1  11       14.52       16.18     15.84 o 
 -15   1  11       34.69       52.43     18.96 o 
 -13   1  11       14.34       -1.93     33.85 o 
 -11   1  11       11.10       17.91     20.92 o 
  -9   1  11       34.33       11.66     23.41 o 
  -7   1  11      785.86      804.16     86.79 o 
  -5   1  11      229.97      187.69     46.88 o 
  -3   1  11        7.37        8.29     14.86 o 
  -1   1  11      144.81      134.39     20.37 o 
   1   1  11        0.39       22.17     10.84 o 
   3   1  11        2.13        6.82     10.69 o 
   5   1  11       13.93       14.04     10.72 o 
   7   1  11        0.94        0.99     12.70 o 
   9   1  11      104.90      182.93     44.94 o 
  11   1  11        0.16       33.08     26.59 o 
 -24   2  11       10.60       27.11     38.23 o 
 -22   2  11       57.88       55.97     24.72 o 
 -20   2  11        1.33        5.52     22.94 o 
 -18   2  11       73.78       79.39     20.53 o 
 -16   2  11      110.79      141.32     20.00 o 
 -14   2  11       72.75       76.53     16.44 o 
 -12   2  11       66.41       76.96     21.06 o 
 -10   2  11       31.58       42.08     18.95 o 
  -8   2  11       90.73      118.08     22.68 o 
  -6   2  11      219.46      269.63     33.87 o 
  -4   2  11      154.55      147.99     29.77 o 
  -2   2  11      515.05      509.78     31.16 o 
   0   2  11      123.67      126.13     20.75 o 
   2   2  11      279.03      272.38     24.99 o 
   4   2  11        7.88       12.96     10.47 o 
   6   2  11        3.85       -3.94     13.79 o 
   8   2  11        2.00        9.59     14.72 o 
  10   2  11       60.82        2.80     16.54 o 
 -25   3  11        6.88      -31.33     31.33 o 
 -23   3  11        0.35       -9.83     31.01 o 
 -21   3  11        1.59        5.02     27.93 o 
 -19   3  11        5.47       28.63     20.73 o 
 -17   3  11        2.32        1.21     11.82 o 
 -15   3  11        1.71        0.62     11.08 o 
 -13   3  11        8.08       15.70     11.57 o 
 -11   3  11        0.01       -3.81     13.73 o 
  -9   3  11      180.55      177.81     27.16 o 
  -7   3  11       84.68       45.04     16.05 o 
  -5   3  11       90.64      103.17     22.13 o 
  -3   3  11       35.00       27.44     12.74 o 
  -1   3  11      126.93      173.48     24.40 o 
   1   3  11        7.35        3.81     10.03 o 
   3   3  11       31.27       46.48     14.48 o 
   5   3  11       17.21       12.47     16.60 o 
   7   3  11       57.40       -4.78     31.87 o 
   9   3  11       35.80       48.88     45.85 o 
 -22   4  11        3.60       13.86     22.59 o 
 -20   4  11        0.55       -2.45     13.17 o 
 -18   4  11        4.60       -0.16     21.27 o 
 -16   4  11       11.78       27.55     23.53 o 
 -14   4  11        1.75        4.25     13.70 o 
 -12   4  11       24.34       19.69     14.32 o 
 -10   4  11       73.06       85.98     32.25 o 
  -8   4  11      261.49      282.67     50.63 o 
  -6   4  11       33.02       50.08     17.33 o 
  -4   4  11        6.27      -10.97     16.76 o 
  -2   4  11       31.06       58.47     15.43 o 
   0   4  11        9.72       19.49     11.74 o 
   2   4  11       78.52      104.94     25.93 o 
   4   4  11        0.01        0.34     13.44 o 
   6   4  11       76.84      208.69     47.91 o 
   8   4  11       48.33       21.47     37.17 o 
 -21   5  11        1.21      -11.65     20.13 o 
 -19   5  11       20.19       -1.31     17.08 o 
 -17   5  11       14.72        6.37     22.94 o 
 -15   5  11       32.31       24.39     24.43 o 
 -13   5  11       30.98        8.63     24.16 o 
 -11   5  11        5.22       -9.03     11.10 o 
  -9   5  11      142.69      141.05     24.70 o 
  -7   5  11       70.63       89.16     20.85 o 
  -5   5  11        3.76        7.69     15.01 o 
  -3   5  11        4.49       11.57     12.05 o 
  -1   5  11        0.60        3.38     12.24 o 
   1   5  11        2.09       39.95     15.49 o 
   3   5  11      180.81      224.01     30.37 o 
   5   5  11        8.21        9.07     48.37 o 
   7   5  11       15.00        6.43     25.04 o 
 -18   6  11        9.43       28.99     23.26 o 
 -16   6  11        4.63        0.51     18.58 o 
 -14   6  11        8.22        0.81     23.58 o 
 -12   6  11       29.18       21.45     25.57 o 
 -10   6  11        7.48        6.54     22.06 o 
  -8   6  11        0.25      -11.61     18.55 o 
  -6   6  11        4.64        9.28     12.14 o 
  -4   6  11       64.08       72.74     31.79 o 
  -2   6  11        4.01       -2.37     12.84 o 
   0   6  11        1.43        1.23     14.69 o 
   2   6  11        3.02       -0.33     13.57 o 
   4   6  11       22.01       43.08     23.89 o 
 -15   7  11        0.60      -13.97     24.50 o 
 -13   7  11        0.44        1.83     30.34 o 
 -11   7  11        0.10      -30.24     30.24 o 
  -9   7  11        2.26       -3.66     26.39 o 
  -7   7  11        0.35        1.42     14.93 o 
  -5   7  11        6.40        9.99     11.36 o 
  -3   7  11        9.12       -6.36     11.47 o 
  -1   7  11        1.84       11.99     13.20 o 
   1   7  11       43.05       67.46     21.85 o 
 -24   0  12        0.00      -13.74     13.74 o 
 -22   0  12       27.95       18.59     22.98 o 
 -20   0  12       13.53       23.47     28.47 o 
 -18   0  12      568.36      693.90     80.35 o 
 -16   0  12       44.71       56.34     37.30 o 
 -14   0  12      415.51      533.38     70.76 o 
 -12   0  12      122.17      122.47     43.80 o 
 -10   0  12       43.57       58.29     35.88 o 
  -8   0  12       18.40       21.43     27.67 o 
  -6   0  12       35.62       36.37     27.82 o 
  -4   0  12        4.79        8.44     20.80 o 
  -2   0  12      643.25      681.69     39.68 o 
   0   0  12     1386.09     1592.94    103.02 o 
   2   0  12      566.03      633.30     67.13 o 
   4   0  12       38.28      102.79     33.72 o 
   6   0  12       28.28       22.96     24.49 o 
   8   0  12       76.04      130.54     40.74 o 
  10   0  12        0.08      -12.92     20.54 o 
 -25   1  12        5.56        7.30     13.06 o 
 -23   1  12        3.79        4.25     10.31 o 
 -21   1  12        8.68        6.11     17.07 o 
 -19   1  12        3.82       24.82     15.73 o 
 -17   1  12       65.33       67.95     20.27 o 
 -15   1  12      425.06      497.93     50.85 o 
 -13   1  12        6.11        6.15     21.93 o 
 -11   1  12       87.50      131.15     32.15 o 
  -9   1  12       42.02       61.78     24.29 o 
  -7   1  12       61.51       86.88     25.13 o 
  -5   1  12        8.13       16.06     16.05 o 
  -3   1  12      165.55      182.98     23.95 o 
  -1   1  12       22.41       31.42     13.12 o 
   1   1  12      183.57      250.39     25.70 o 
   3   1  12       36.09       20.49     11.98 o 
   5   1  12        0.11       -5.84     11.29 o 
   7   1  12        1.36       -5.37     12.32 o 
   9   1  12        6.40       25.48     16.73 o 
 -24   2  12        4.10      -19.86     19.86 o 
 -22   2  12        0.18      -13.93     13.93 o 
 -20   2  12        6.26       26.20     17.58 o 
 -18   2  12       26.52       41.61     15.15 o 
 -16   2  12       24.62       23.70     14.01 o 
 -14   2  12       80.45      144.78     25.79 o 
 -12   2  12       17.87       -1.10     20.86 o 
 -10   2  12        0.04       22.25     20.37 o 
  -8   2  12       24.86        3.03     17.74 o 
  -6   2  12        0.05       -0.38     14.59 o 
  -4   2  12       74.40       86.32     23.78 o 
  -2   2  12      121.77      119.61     24.31 o 
   0   2  12      190.71      183.58     24.64 o 
   2   2  12       45.93       72.13     16.77 o 
   4   2  12       11.62       13.76     11.22 o 
   6   2  12        1.66        3.63      9.57 o 
   8   2  12        0.18       16.95     17.85 o 
 -23   3  12        0.15       -6.13     17.52 o 
 -21   3  12       17.60       39.99     48.24 o 
 -19   3  12        0.01       13.76     20.29 o 
 -17   3  12       44.81       49.20     14.65 o 
 -15   3  12       80.66       85.09     22.45 o 
 -13   3  12        0.07        5.18     13.31 o 
 -11   3  12       19.23       13.53     14.30 o 
  -9   3  12      135.75      148.32     24.86 o 
  -7   3  12       27.16       50.07     17.91 o 
  -5   3  12        7.48       12.24     13.35 o 
  -3   3  12       39.16       51.51     16.30 o 
  -1   3  12        6.55        9.73     16.01 o 
   1   3  12      158.47      200.34     25.97 o 
   3   3  12       81.21      101.50     25.43 o 
   5   3  12        0.87        4.75     10.96 o 
   7   3  12       31.25       12.04     15.74 o 
 -22   4  12       10.80       21.66     37.15 o 
 -20   4  12        2.10       15.31     24.23 o 
 -18   4  12        0.00       11.92     19.86 o 
 -16   4  12       12.14       19.38     24.58 o 
 -14   4  12       98.13      123.54     24.68 o 
 -12   4  12      102.64      101.13     22.24 o 
 -10   4  12        0.24        8.61     14.38 o 
  -8   4  12       13.70       20.25     15.59 o 
  -6   4  12      135.99      160.50     26.43 o 
  -4   4  12        0.57       -4.35     11.88 o 
  -2   4  12       75.85      108.09     18.89 o 
   0   4  12        0.03       -9.39      9.76 o 
   2   4  12       15.11       34.48     17.48 o 
   4   4  12       56.97       77.82     23.73 o 
   6   4  12       27.77       30.67     33.36 o 
 -19   5  12        2.24       13.05     18.58 o 
 -17   5  12       33.15       13.01     17.85 o 
 -15   5  12        1.88      -12.27     20.50 o 
 -13   5  12       31.45       -6.64     22.10 o 
 -11   5  12        0.07        5.27     21.01 o 
  -9   5  12       11.00       26.29     14.72 o 
  -7   5  12        1.38       12.16     14.55 o 
  -5   5  12       21.36       37.94     13.88 o 
  -3   5  12        0.43      -11.67     11.67 o 
  -1   5  12       18.82       40.38     15.58 o 
   1   5  12        0.02        4.57     11.29 o 
   3   5  12       10.74       -8.56     13.52 o 
   5   5  12       13.58       24.63     26.47 o 
 -18   6  12        8.03      -15.83     27.93 o 
 -16   6  12        1.38        9.28     23.58 o 
 -14   6  12        1.58       10.89     25.83 o 
 -12   6  12        1.04      -15.16     29.40 o 
 -10   6  12        7.84       36.83     27.29 o 
  -8   6  12       63.99      113.45     22.49 o 
  -6   6  12        3.49       11.15     11.03 o 
  -4   6  12       83.96       59.91     42.15 o 
  -2   6  12        7.11       -9.39     11.14 o 
   0   6  12       78.47       48.93     45.85 o 
   2   6  12        3.77        3.16     20.11 o 
 -11   7  12        2.17       14.38     26.21 o 
  -9   7  12        0.76      -12.51     32.48 o 
  -7   7  12        0.06       -3.61     22.61 o 
  -5   7  12        3.31       16.00     15.40 o 
  -3   7  12       22.24       29.62     22.59 o 
 -23   1  13        1.48       -6.66     16.06 o 
 -21   1  13       17.50       39.48     17.78 o 
 -19   1  13        7.30       44.49     23.96 o 
 -17   1  13       12.39       16.91     22.34 o 
 -15   1  13        0.96      -31.87     31.87 o 
 -13   1  13      178.10      163.13     34.92 o 
 -11   1  13       75.29       99.79     28.45 o 
  -9   1  13       27.13       15.96     18.16 o 
  -7   1  13        6.52       -0.94     21.94 o 
  -5   1  13        4.49       36.93     19.98 o 
  -3   1  13      164.07      207.09     25.35 o 
  -1   1  13        1.21       18.97     11.38 o 
   1   1  13       66.80       71.74     23.63 o 
   3   1  13       53.79       26.60     16.80 o 
   5   1  13        0.16        9.58     12.27 o 
   7   1  13        3.48       -5.10     22.70 o 
 -24   2  13        3.31       30.18     50.52 o 
 -22   2  13        1.08       11.22     15.42 o 
 -20   2  13        2.22        3.69     15.66 o 
 -18   2  13        2.46       19.67     16.03 o 
 -16   2  13       21.11       44.01     23.84 o 
 -14   2  13        9.03       30.73     31.66 o 
 -12   2  13       34.14       32.63     21.24 o 
 -10   2  13       97.68      154.74     33.25 o 
  -8   2  13       80.16       99.66     27.32 o 
  -6   2  13       14.65        3.11     15.70 o 
  -4   2  13       52.06       46.19     19.46 o 
  -2   2  13        2.78        2.98     10.60 o 
   0   2  13       98.37       97.61     21.78 o 
   2   2  13      141.39      158.63     28.49 o 
   4   2  13       27.40       26.69     17.59 o 
   6   2  13       42.45        6.10     56.10 o 
 -23   3  13        1.83       14.52     22.09 o 
 -21   3  13        5.17        3.34     19.25 o 
 -19   3  13        0.20       10.99     18.59 o 
 -17   3  13        9.94        3.87     15.11 o 
 -15   3  13       22.21       27.56     26.35 o 
 -13   3  13       97.49      124.85     25.77 o 
 -11   3  13       84.47       91.49     22.69 o 
  -9   3  13       35.78       45.61     17.53 o 
  -7   3  13       77.11       67.87     24.03 o 
  -5   3  13        5.89       16.83     15.67 o 
  -3   3  13       28.84       48.50     16.04 o 
  -1   3  13        7.05       11.92     14.84 o 
   1   3  13        7.32       11.45     12.31 o 
   3   3  13       90.40      174.29     38.70 o 
   5   3  13        6.77      -29.22     29.22 o 
 -20   4  13        6.88       -4.85     21.81 o 
 -18   4  13        4.94       -4.48     17.39 o 
 -16   4  13        3.64       12.98     12.35 o 
 -14   4  13       45.46       38.04     26.79 o 
 -12   4  13       18.50       19.83     14.98 o 
 -10   4  13        7.78       24.64     15.94 o 
  -8   4  13        5.52        3.17     13.73 o 
  -6   4  13        0.19        3.50     15.71 o 
  -4   4  13       29.58       35.09     13.10 o 
  -2   4  13        0.45        8.77     15.82 o 
   0   4  13       11.62       15.37     12.07 o 
   2   4  13       35.58       88.84     38.78 o 
   4   4  13        0.27       -3.91     27.71 o 
 -19   5  13        0.31       -6.86     16.49 o 
 -17   5  13        0.83       -9.85     17.09 o 
 -15   5  13       18.40      -16.26     19.47 o 
 -13   5  13       17.67       48.45     19.10 o 
 -11   5  13       14.70       11.49     16.02 o 
  -9   5  13       28.19       19.02     23.04 o 
  -7   5  13       16.11        9.80     13.64 o 
  -5   5  13        7.44       -2.08     10.57 o 
  -3   5  13       23.33       18.87     15.58 o 
  -1   5  13       50.88       21.43     18.62 o 
   1   5  13        2.97       14.56     26.98 o 
 -14   6  13        0.91       -9.61     22.46 o 
 -12   6  13       13.18       70.87     31.68 o 
 -10   6  13        4.46        8.09     22.23 o 
  -8   6  13        9.86        7.19     19.37 o 
  -6   6  13        5.94       37.54     26.00 o 
  -4   6  13        5.56       -0.88     12.72 o 
  -2   6  13        3.03       23.30     19.69 o 
 -22   0  14        0.08        1.72     24.94 o 
 -20   0  14       27.59       30.09     36.63 o 
 -18   0  14      198.53      237.44     62.09 o 
 -16   0  14        0.00       21.13     29.57 o 
 -14   0  14        0.29       45.25     32.26 o 
 -12   0  14      123.10      160.74     49.21 o 
 -10   0  14        8.47       -4.00     22.96 o 
  -8   0  14        1.95       33.98     26.81 o 
  -6   0  14      108.97      116.50     41.45 o 
  -4   0  14       82.55      111.04     38.57 o 
  -2   0  14      337.68      422.93     60.53 o 
   0   0  14        1.44        3.51     14.45 o 
   2   0  14        0.32        1.19     16.06 o 
   4   0  14        1.90       31.92     26.66 o 
 -23   1  14       13.97       40.27     25.09 o 
 -21   1  14        1.50        3.10     18.50 o 
 -19   1  14        2.01       36.59     24.66 o 
 -17   1  14        6.06        6.04     35.83 o 
 -15   1  14       23.00       82.51     25.87 o 
 -13   1  14       29.69       71.33     26.20 o 
 -11   1  14       92.45       92.65     28.50 o 
  -9   1  14       52.63       37.90     20.43 o 
  -7   1  14       68.06      110.20     27.17 o 
  -5   1  14       14.38       19.77     12.54 o 
  -3   1  14      240.45      226.20     37.18 o 
  -1   1  14       32.53       20.20     23.45 o 
   1   1  14        6.47        2.00     11.78 o 
   3   1  14       83.12       62.25     61.33 o 
   5   1  14       14.59        5.16     22.27 o 
 -22   2  14        2.81       36.64     30.36 o 
 -20   2  14       12.88       35.23     29.50 o 
 -18   2  14       76.68      149.75     36.99 o 
 -16   2  14       13.65       22.34     28.21 o 
 -14   2  14       47.28       69.00     44.92 o 
 -12   2  14        6.11        6.09     19.57 o 
 -10   2  14       41.32       70.62     26.51 o 
  -8   2  14       17.38        8.77     21.47 o 
  -6   2  14        2.22        2.15     13.52 o 
  -4   2  14        0.86       13.57     14.97 o 
  -2   2  14      135.52      195.63     52.33 o 
   0   2  14       55.98       28.05     18.82 o 
   2   2  14        8.33        1.08     16.82 o 
   4   2  14       22.65       -4.61     12.94 o 
 -21   3  14        1.54        2.76     40.18 o 
 -19   3  14        1.89       23.48     36.27 o 
 -17   3  14       45.06       46.12     22.07 o 
 -15   3  14       15.02        4.41     15.63 o 
 -13   3  14       33.48       31.20     20.49 o 
 -11   3  14        1.48       13.89     15.62 o 
  -9   3  14        1.17        7.95     15.00 o 
  -7   3  14        0.74        0.73     15.04 o 
  -5   3  14       14.91       19.03     24.31 o 
  -3   3  14        8.36       28.87     15.54 o 
  -1   3  14        7.20       13.34     12.35 o 
   1   3  14        4.61        9.96     14.76 o 
   3   3  14        2.54       -8.71     14.56 o 
 -18   4  14        1.23      -22.03     22.03 o 
 -16   4  14       25.20       -8.03     34.16 o 
 -14   4  14        0.44        4.99     12.49 o 
 -12   4  14        0.07        7.45     13.94 o 
 -10   4  14        0.00       -4.81     13.34 o 
  -8   4  14        0.22        9.49     13.93 o 
  -6   4  14       10.50       12.17     14.50 o 
  -4   4  14       23.08       38.58     16.75 o 
  -2   4  14        0.24        5.15     11.67 o 
   0   4  14       89.04       79.14     25.46 o 
 -15   5  14       12.49       -0.10     19.02 o 
 -13   5  14        9.07       25.42     19.02 o 
 -11   5  14        1.40       28.18     17.17 o 
  -9   5  14        2.14       44.30     16.39 o 
  -7   5  14       18.31       37.05     14.67 o 
  -5   5  14        1.27       -5.31     12.64 o 
  -3   5  14       74.23      105.23     25.93 o 
 -21   1  15        1.18       45.72     26.06 o 
 -19   1  15       35.56       81.97     28.96 o 
 -17   1  15        7.76       22.24     22.51 o 
 -15   1  15        7.94       18.95     22.10 o 
 -13   1  15        1.68       -5.77     18.39 o 
 -11   1  15        0.21      -13.08     15.81 o 
  -9   1  15        8.74       18.28     16.78 o 
  -7   1  15       19.97       12.57     13.84 o 
  -5   1  15        9.15        2.03     10.76 o 
  -3   1  15       91.93       11.36      9.40 o 
  -1   1  15        3.70        0.34     10.67 o 
   1   1  15       34.99        3.87     43.16 o 
 -20   2  15        2.08       66.89     25.24 o 
 -18   2  15        5.08       15.29     36.22 o 
 -16   2  15       13.51       37.66     17.87 o 
 -14   2  15        5.61       -3.30     14.66 o 
 -12   2  15        0.12       21.26     15.90 o 
 -10   2  15       25.89       26.75     23.80 o 
  -8   2  15        0.00       -7.10     12.48 o 
  -6   2  15       32.60       17.72     12.08 o 
  -4   2  15       21.59       39.90     13.93 o 
  -2   2  15       43.31       17.79     43.67 o 
   0   2  15       29.76       28.00     17.17 o 
 -19   3  15        0.17        8.84     19.60 o 
 -17   3  15        8.87       31.88     18.65 o 
 -15   3  15        3.09       10.15     12.61 o 
 -13   3  15        8.74       42.18     17.24 o 
 -11   3  15        4.01       17.14     12.47 o 
  -9   3  15        1.27       23.58     15.89 o 
  -7   3  15       20.36       15.06     16.79 o 
  -5   3  15        1.16        7.32     12.36 o 
  -3   3  15        5.27       18.33     12.03 o 
  -1   3  15        1.94       24.16     13.35 o 
 -16   4  15        4.75        4.42     12.78 o 
 -14   4  15        0.12       39.15     14.50 o 
 -12   4  15        9.63       14.03     12.74 o 
 -10   4  15        1.62       14.07     18.75 o 
  -8   4  15        0.00       -2.49     16.30 o 
  -6   4  15       10.57       37.76     17.49 o 
  -4   4  15       35.43       46.12     21.46 o 
 -18   0  16        6.03       41.67     33.90 o 
 -16   0  16        2.96       65.04     34.99 o 
 -14   0  16        3.99      -16.88     23.15 o 
 -12   0  16       50.68       48.91     29.76 o 
 -10   0  16      101.06       14.38     17.59 o 
  -8   0  16       29.18        8.18     13.11 o 
  -6   0  16       37.19       41.97     22.29 o 
  -4   0  16       27.53      -10.08     16.43 o 
  -2   0  16       51.39       43.80     23.75 o 
 -19   1  16        1.25        8.68     21.07 o 
 -17   1  16        0.14        5.23     35.27 o 
 -15   1  16        0.12       14.21     29.31 o 
 -13   1  16        4.07       17.36     14.98 o 
 -11   1  16       21.68       39.92     39.86 o 
  -9   1  16       15.55        6.18     12.54 o 
  -7   1  16        7.79        8.36     24.18 o 
  -5   1  16       35.79        3.13     12.30 o 
  -3   1  16        0.71       17.94     13.21 o 
 -18   2  16       39.82      104.32     63.38 o 
 -16   2  16        0.00        5.53     15.44 o 
 -14   2  16       18.46       15.32     17.16 o 
 -12   2  16       12.43       20.92     16.49 o 
 -10   2  16        0.09       -3.78     12.25 o 
  -8   2  16        2.71       -8.89     23.34 o 
  -6   2  16        8.15       16.29     11.93 o 
  -4   2  16        3.94       -4.10     14.53 o 
 -15   3  16        0.16       22.68     21.30 o 
 -13   3  16        0.85       28.16     16.29 o 
 -11   3  16       21.01       16.43     18.03 o 
  -9   3  16        1.83       18.71     14.81 o 
  -7   3  16        1.36      -11.58     11.85 o 
  -5   3  16       10.78        9.93     17.01 o 
 -13   1  17       10.50       41.18     18.40 o 
 -11   1  17        5.08       13.64     15.18 o 
  -9   1  17       11.29       22.03     19.25 o 
                                                 
